# Supplementary material for: Unravelling the changes during induced vitellogenesis in female European eel through RNA-Seq: What happens to the liver?
Source: PLoS One. 2020 Aug 13;15(8):e0236438. doi: 10.1371/journal.pone.0236438 (PMC7425897; doi:10.1371/journal.pone.0236438)
Supplement: S1 Table — Aannotation number based on the assembly, log2fold_change, P-value, homologous uniprot name (homologus_uniprot) and homologous gene symbol (gene_symbol) is reported. (XLSX) [file pone.0236438.s001.xlsx]

## Sheet: Sheet1
annotation	log2fold_change	P-value	homologus_uniprot	gene_symbol
g8534	1.32101	0.00733023	5nt3_chick	5NT3
g22461	2.1081	0.000329589	abca3_human	ABCA3
g25751	1.97514	0.00727651	abca3_mouse	ABCA3
g26960	2.02855	2.66597e-06	abca3_human	ABCA3
g2628	1.20063	3.14583e-06	abcb8_danre	ABCB8
g24558	4.57781	1.77705e-08	abcb9_human	ABCB9
g9679	2.22961	5.52322e-10	mrp4_human	ABCC4
g18636	2.71049	7.77473e-08	abcd2_mouse	ABCD2
g1136	1.57262	4.89182e-11	abcd3_rat	ABCD3
g5879	0.677492	0.000488496	abh15_human	ABHD15
g208	3.27425	0.000171775	abhd3_bovin	ABHD3
g7299	1.02642	0.00282302	abi1_human	ABI1
g9491	1.13642	0.000500017	abra_mouse	ABRA
g9994	1.01752	0.00338729	acad9_human	ACAD9
g14341	2.49838	1.18979e-06	thil_danre	ACAT1
g7292	1.33077	0.000145525	acb5a_danre	ACBD5A
g19197	0.819421	0.000591164	acot4_mouse	ACOT4
g5102	1.09154	0.0006402	ppac_bovin	ACP1
g22514	2.19521	7.49249e-06	ppa6_mouse	ACP6
g21026	2.58504	5.61628e-08	acbg2_xenla	ACSBG2
g16850	3.24	1.10399e-08	acs2l_mouse	ACSS1
g22031	2.64727	5.2045e-06	acs2l_mouse	ACSS1
g144	1.21907	0.00568288	actb1_danre	ACTBA
g16673	0.934482	4.73492e-07	actn4_bovin	ACTN4
g9438	0.906539	4.0364e-05	acty_mouse	ACTR1B
g3128	0.909551	3.83741e-05	avr2a_chick	ACVR2A
g20276	0.529635	0.00115339	acy3a_danre	ACY3.1
g20535	3.81498	0.00457065	acy3b_danre	ACY3.2
g20536	3.03213	0.00136864	acy3b_danre	ACY3.2
g30909	3.13903	4.9358e-05	red1_human	ADARB1
g3250	3.21986	3.90612e-38	plca_human	AGPAT1
g18195	2.84382	0.000106535	agrin_chick	AGRN
g28222	2.926	0.00727591	agrin_chick	AGRN
g31507	3.41549	0.0084053	agrin_chick	AGRN
g16355	2.82577	0.00946613	sahh3_mouse	AHCYL2
g5149	1.70871	0.00186728	aimp1_mouse	AIMP1
g5150	1.02991	2.89791e-06	aimp1_crigr	AIMP1
g7591	1.78975	0.000151242	aimp2_mouse	AIMP2
g17929	0.762047	0.0089399	kad2_danre	AK2
g23631	1.59857	0.00958832	akap9_human	AKAP9
g13222	1.10848	0.00936399	a1a1b_danre	AKR1A1B
g14396	1.53635	5.33053e-05	ald2_mouse	AKR1B8
g17822	2.52084	2.0948e-10	aktip_xentr	AKTIP
g21958	1.57743	0.00359385	aldoa_rat	ALDOA
g5234	0.763593	0.000608108	ag10a_human	ALG10
g24152	0.839425	0.00535592	alg5_human	ALG5
g4124	0.722823	0.00238283	alg8_human	ALG8
g4362	1.52743	0.000746648	alpk2_human	ALPK2
g27465	2.56815	4.25341e-09	amacr_human	AMACR
g29898	2.54281	1.63571e-07	amacr_human	AMACR
g1469	1.0647	7.20859e-05	amra1_human	AMBRA1
g25076	3.42967	0.000106984	mis_pig	AMH
g1160	0.732082	0.00326958	amz2_macfa	AMZ2
g5654	1.41309	4.40012e-20	apc16_human	ANAPC16
g3819	2.14955	0.000122675	akd1a_human	ANKDD1A
g2945	0.785219	0.00121459	anra2_bovin	ANKRA2
g6691	0.56423	0.00467597	ano10_danre	ANO10
g358	1.99269	0.00198024	ano2_mouse	ANO2
g3337	2.22483	0.00384412	ano7_human	ANO7
g5346	0.810054	0.00317409	an32b_chick	ANP32B
g18570	1.37753	1.39955e-22	anx11_human	ANXA11
g3110	1.37873	0.00370773	anxa3_human	ANXA3
g11472	0.538141	0.000536527	ap1s1_human	AP1S1
g7712	1.4863	0.000120861	ap1s2_human	AP1S2
g27031	1.66995	1.12946e-05	ap2m1_ponab	AP2M1
g15726	0.727728	6.52402e-05	ap2s1_rat	AP2S1
g9603	0.750436	0.00401749	apc_human	APC
g4674	0.870517	0.00679341	aph1b_danre	APH1B
g15957	2.57955	6.53821e-08	apoa4_bovin	APOA4
g19776	1.11791	8.574e-09	apob_human	APOB
g5505	2.15417	1.13252e-05	apoh_mouse	APOH
g11293	1.41873	0.00219287	rhg10_human	ARHGAP10
g2094	0.5788	0.00750689	rhg18_human	ARHGAP18
g8755	1.22631	0.000120297	arhgh_human	ARHGEF17
g5122	0.816239	0.00124037	arhgq_human	ARHGEF26
g6492	2.21379	0.000466891	ari3a_danre	ARID3A
g24458	0.902629	0.00176815	ari4b_human	ARID4B
g2123	0.787633	1.38754e-12	ari2_human	ARIH2
g786	1.03297	0.00913212	ar13b_danre	ARL13B
g7323	1.57456	0.00371768	arl4d_mouse	ARL4D
g19159	0.816852	0.00136212	arpc3_human	ARPC3
g9588	0.909075	0.000343282	arpc3_human	ARPC3
g30	0.738205	0.0023989	arpc4_human	ARPC4
g6568	0.745324	0.00537494	arpc5_mouse	ARPC5
g25071	5.7865	1.01796e-21	arrd1_mouse	ARRDC1
g15378	1.71852	0.00464315	arrd3_ponab	ARRDC3
g15379	1.71584	0.00083629	arrd3_mouse	ARRDC3
g9461	2.12031	0.00761497	arsb_human	ARSB
g1162	1.27391	0.00715399	arsg_canfa	ARSG
g10959	5.02285	6.6113e-10	asap2_human	ASAP2
g10730	2.01896	1.78806e-07	asb13_mouse	ASB13
g3493	1.49186	0.00953592	asl1b_danre	ASCL1B
g14049	3.3485	1.3506e-09	asns_chick	ASNS
g18141	1.70851	4.35144e-06	asgl1_bovin	ASRGL1
g11964	2.46758	0.000136843	atf3_mouse	ATF3
g14742	3.09622	1.24055e-08	atf5_mouse	ATF5
g3377	1.89315	1.50533e-06	atf5_mouse	ATF5
g8401	2.06711	7.22757e-09	atg2a_xentr	ATG2A
g2	0.671287	0.0011119	atg7_chick	ATG7
g2629	1.37211	0.00157656	atg9a_human	ATG9A
g1940	1.26043	2.06572e-07	at1b4_chick	ATP1B4
g16614	0.757476	0.00384437	atp23_danre	ATP23
g19160	1.20834	0.000860584	at2a1_chick	ATP2A1
g26294	3.32046	0.00500583	atp4a_pig	ATP4A
g15560	0.702666	2.43753e-07	atpb_cypca	ATP5F1B
g6868	0.920766	1.43884e-14	atpg_macfa	ATP5F1C
g30835	0.700866	0.00480161	atpd_human	ATP5F1D
g5856	0.883228	2.00593e-05	atif1_human	ATP5IF1
g11070	1.26115	1.69055e-12	at5g3_bovin	ATP5MC3
g16276	0.630052	8.88281e-05	at5g3_bovin	ATP5MC3
g15362	0.674023	0.00734214	atp5i_bovin	ATP5ME
g139	0.87798	6.46878e-06	atpk_mouse	ATP5MF
g10590	0.577388	0.000247537	atp5l_human	ATP5MG
g10662	0.75785	0.00359988	at5f1_human	ATP5PB
g11279	1.32369	1.94738e-10	atp5j_mouse	ATP5PF
g8091	1.69367	9.58044e-22	atpo_rat	ATP5PO
g8136	1.19812	2.16838e-12	atpo_pig	ATP5PO
g14721	1.02869	9.23193e-05	vas1_human	ATP6AP1
g24718	1.02429	0.000276241	vatb_chick	ATP6V1B
g10471	1.03476	0.00072479	vtc1a_danre	ATP6V1C1A
g8681	1.06345	8.6002e-10	vtc1a_danre	ATP6V1C1A
g16600	1.43477	4.64463e-09	vatd_human	ATP6V1D
g17271	0.971783	7.24952e-05	vate1_human	ATP6V1E1
g19556	0.793371	0.000914429	vate1_human	ATP6V1E1
g3944	1.15193	4.09767e-17	vatg1_bovin	ATP6V1G1
g3829	0.892099	7.78879e-06	vath_bovin	ATP6V1H
g4606	0.777275	0.00426584	atpf1_danre	ATPAF1
g7102	0.692961	0.00892669	atrn1_mouse	ATRNL1
g4787	0.718326	0.00361	aup1_danre	AUP1
g15197	0.987216	0.00459633	baf_danre	BANF1
g279	0.493871	0.00459542	bat3_danre	BAT3
g19472	0.626272	0.00832974	bat5_rat	BAT5
g8411	0.847633	0.00713748	bodg_rat	BBOX1
g12845	1.36544	0.000252085	bbs2_danre	BBS2
g17069	1.56568	0.000415996	bclf1_mouse	BCLAF1
g16736	1.46716	0.00102736	bcdo2_mouse	BCO2
g22864	1.58442	7.75468e-05	bcdo2_mouse	BCO2
g5874	1.13477	5.51671e-05	blmh_chick	BLMH
g3957	0.676878	0.00970081	go45_human	BLZF1
g2846	2.44925	1.04266e-18	bmf_mouse	BMF
g5678	2.36585	2.44373e-12	bmf_mouse	BMF
g13807	3.22947	6.43708e-23	bnip3_mouse	BNIP3
g6543	0.743976	0.00322955	bnip3_human	BNIP3
g693	0.841235	1.14395e-07	bni3l_bovin	BNIP3L
g1065	1.93822	0.000207377	bnipl_mouse	BNIPL
g3581	1.84592	0.00208243	br44_ponab	BR44
g12893	1.07544	4.60085e-08	br44l_mouse	BR44L
g256	0.779628	0.000232761	bri3_bovin	BRI3
g62	0.670201	3.72893e-05	brk1_danre	BRK1
g19639	1.50685	7.01471e-08	btbd9_human	BTBD9
g7982	0.864285	0.00715399	bub3_bovin	BUB3
g137	0.73499	1.70331e-05	bud31_human	BUD31
g17997	0.613961	0.00594041	co8g_human	C8G
g7361	0.618093	0.00388841	ca128_danre	CA128
g433	0.691561	0.0010227	cab39_human	CAB39
g5219	2.95009	1.11392e-06	ca2d3_mouse	CACNA2D3
g17409	1.06002	0.00216825	cahz_danre	CAHZ
g15586	0.703789	0.000319637	calm_myxgl	CALM
g15680	1.84535	0.0015177	calr_rabit	CALR
g20926	0.86763	0.00927126	calr_rabit	CALR
g22853	5.8874	2.87296e-17	cap2_ponab	CAP2
g29388	4.95111	4.84014e-06	cap2_ponab	CAP2
g645	0.68876	0.000145098	caza2_chick	CAPZA2
g20633	0.984335	6.70922e-05	capzb_bovin	CAPZB
g22132	2.09545	0.0026098	carm1_danre	CARM1
g8632	2.45529	7.29992e-07	cas1_dicdi	CAS1
g8436	0.847809	6.40009e-05	cskp_human	CASK
g7474	0.993429	0.00975062	casp9_human	CASP9
g19411	0.838362	0.00506714	cb064_danre	CB064
g8089	1.09367	0.00566735	cc001_danre	CC001
g19575	1.12226	0.000927008	cc016_human	CC016
g8583	0.746677	8.01803e-05	cc90a_human	CC90A
g12500	0.654377	0.00909388	ccar1_mouse	CCAR1
g20789	2.91375	2.92225e-05	ccd48_human	CCD48
g5019	0.625667	0.00851362	ccd53_danre	CCD53
g6051	0.749971	0.00277946	ccd55_danre	CCD55
g13554	4.62613	0.000145098	ccd65_rat	CCD65
g14279	2.64352	0.00013014	cc150_mouse	CCDC150
g18286	1.07127	0.00260978	ccd58_danre	CCDC58
g13770	1.2574	0.00157656	cc85c_xentr	CCDC85C
g2194	2.09328	1.12265e-10	c85ca_danre	CCDC85CA
g4123	0.784804	0.00733294	cc90b_xentr	CCDC90B
g1934	3.81377	0.000735242	ccnb3_chick	CCNB3
g17862	0.811338	0.000773556	ccdb1_danre	CCNDBP1
g21729	1.06829	0.000533155	ccng1_human	CCNG1
g6682	1.83563	9.63933e-10	ccpg1_human	CCPG1
g8158	0.741268	0.00517287	cd027_danre	CD027
g9968	0.567751	0.00685078	cd2b2_human	CD2BP2
g10976	1.89408	0.00426584	cd9_mouse	CD9
g9000	1.71444	9.85788e-08	cdc26_danre	CDC26
g25212	0.928092	0.00105705	cdc27_bovin	CDC27
g22090	0.633158	0.000212571	cdc42_chick	CDC42
g3451	2.52828	0.0010175	cda7l_rat	CDCA7L
g24044	1.4062	0.000384881	ce004_human	CE004
g17935	0.903057	0.00291636	ce028_xenla	CE028
g11984	0.55324	0.00335177	ce044_danre	CE044
g18	1.08702	0.00724617	cecr5_human	CECR5
g17627	2.81372	8.25016e-05	cenpu_chick	CENPU
g7316	1.76441	0.00189094	cerk1_human	CERK
g16357	1.06855	0.00623173	cetn1_bovin	CETN1
g12025	0.878964	0.00159434	cetn3_human	CETN3
g3610	0.921139	0.000461612	cf162_ponab	CF162
g11812	1.96381	0.000208159	cf192_human	CF192
g1750	1.06221	1.80695e-05	cg030_human	CG030
g10980	1.04672	4.77514e-09	cg055_xentr	CG055
g16814	3.2335	2.14532e-05	chac1_danre	CHAC1
g18032	1.89907	1.29603e-08	chc10_human	CHCHD10
g3880	0.78396	0.000578067	chch2_mouse	CHCHD2
g15911	1.45944	3.68227e-05	chka_mouse	CHKA
g21319	4.55593	3.64748e-16	chka_mouse	CHKA
g14407	0.847934	1.54021e-08	chm1a_danre	CHMP1A
g4066	0.629213	0.00408309	chm1b_danre	CHMP1B
g7446	0.719642	7.22386e-05	chm2b_chick	CHMP2B
g11514	0.52634	0.00112487	chmp7_danre	CHMP7
g11067	1.20012	6.81208e-06	acha_danre	CHRNA1
g3878	0.864915	0.00318145	ache_xenla	CHRNE
g13213	0.715817	0.00480173	chsta_danre	CHST10
g7679	2.16191	4.28238e-12	chstb_rat	CHST11
g12596	0.594111	7.87846e-05	cideb_mouse	CIDEB
g2544	1.87505	5.74053e-05	cite2_xentr	CITED2
g22996	0.898206	0.000344207	cj032_danre	CJ032
g12458	1.78377	4.57988e-11	cl023_bovin	CL023
g21442	1.81539	4.529e-06	clh_mouse	CLH
g21647	0.895975	0.00115663	clh_mouse	CLH
g9569	0.734872	8.44754e-07	clp1l_danre	CLPTM1L
g3817	0.802107	0.000202023	clpx_human	CLPX
g22681	1.24976	2.78363e-11	neua_oncmy	CMAS
g8337	1.66726	0.00194585	cnpy1_danre	CNPY1
g2045	1.34548	0.00406368	cnpy4_danre	CNPY4
g6122	0.539476	0.00547755	co024_danre	CO024
g8593	0.599422	0.00936544	coasy_pig	COASY
g4303	1.00327	0.000153707	cog7_human	COG7
g1961	2.20595	0.00242055	coga1_mouse	COL16A1
g29931	4.16494	0.000255771	gt251_danre	COLGALT1
g4678	0.890862	0.000767573	comd4_mouse	COMMD4
g10052	1.39066	1.45154e-08	comd7_bovin	COMMD7
g20954	0.782839	0.00065948	csn3_danre	COPS3
g9531	0.830957	5.61698e-05	csn5_danre	COPS5
g4743	0.840481	0.000598758	coq2_bovin	COQ2
g9011	1.25667	0.00342732	coq4_danre	COQ4
g31506	0.944787	0.00593344	coq9_mouse	COQ9
g3523	0.803052	0.00649391	cox11_mouse	COX11
g23923	1.40219	0.000208159	cox19_bovin	COX19
g2597	0.817189	2.34123e-08	cox5b_bovin	COX5B
g8329	3.44735	2.39078e-12	cx6b1_bovin	COX6B1
g2510	1.30537	1.66354e-05	cx7a2_rat	COX7A2
g21757	0.911242	1.11592e-05	cox7b_human	COX7B
g25858	1.18742	0.000125609	cp062_danre	CP062
g10345	0.930599	0.00342568	cp068_human	CP068
g12847	0.694188	0.000568019	cp070_rat	CP070
g12522	0.771037	0.000570078	cp072_xenla	CP072
g24463	0.765177	0.0091923	cpeb2_human	CPEB2
g10618	0.978292	8.39307e-06	cpne2_human	CPNE2
g19430	0.554595	0.00426288	cpsf2_human	CPSF2
g13228	0.785716	0.000120914	cpt2_danre	CPT2
g2016	0.701407	0.000351215	cpvl_human	CPVL
g5194	1.10161	0.00878758	cq062_danre	CQ062
g1946	0.652163	0.00589927	cr032_esolu	CR032
g24343	2.92814	4.32208e-17	cr3la_danre	CREB3L3A
g14328	0.4326	0.00506823	cript_danre	CRIPT
g242	1.50194	2.59494e-05	crym_mouse	CRYM
g14452	1.20236	0.000112229	qor_human	CRYZ
g18533	1.19059	0.00157598	cryaa_oryaf	CRYAA
g1889	1.63392	5.28471e-24	cs022_human	CS022
g23233	3.31457	4.30572e-05	csrp2_cotja	CSRP2
g16847	2.73349	3.41328e-08	cytf_mouse	CST7
g2409	0.974224	0.00214937	cytb_rat	CSTB
g5944	0.816499	6.99676e-05	cytb_macfu	CSTB
g6638	0.945781	0.000440739	cstf2_bovin	CSTF2
g1588	1.47054	9.40991e-05	ct024_human	CT024
g9948	1.63887	6.12185e-09	diac_human	CTBS
g4894	1.31924	0.00359988	ctc1_danre	CTC1
g16309	2.24843	0.00484122	ctk2_xenla	CTK2
g1849	0.95686	0.000334876	ctns_human	CTNS
g18254	1.446	1.47243e-07	catz_bovin	CTSZ
g23075	0.875069	0.00631738	cv028_danre	CV028
g21294	0.568197	0.00832491	cx6c1_thuob	CX6C1
g24647	1.01046	0.000189301	nb5r4_danre	CYB5R4
g11826	2.28462	1.14488e-07	cyc_danre	CYC
g18399	1.27628	0.00747474	cyc_danre	CYC
g17604	1.70459	2.58226e-05	cy1_bovin	CYC1
g7754	3.3251	1.49908e-05	cyld_rat	CYLD
g12486	1.09764	1.96701e-09	cp4v2_human	CYP4V2
g1495	4.66732	1.00466e-25	cp51a_macfa	CYP51A1
g7590	2.79694	0.00200086	cyh3_human	CYTH3
g10351	0.871994	0.00277946	d3d2_rat	D3D2
g2125	1.00057	4.22705e-05	dald3_danre	DALRD3
g192	1.6655	1.11535e-07	dap1_bovin	DAP
g3447	0.621084	0.000529347	dap1_human	DAP
g7682	0.902808	0.000459917	acbp_human	DBI
g10460	1.74735	0.0028471	dca10_danre	DCAF10
g25973	0.904697	0.0032719	dcbd1_human	DCBLD1
g5622	0.938753	0.00188587	dcp1b_ponab	DCP1B
g14412	6.00359	1.16243e-10	dcst1_mouse	DCST1
g14413	6.22175	5.88371e-14	dcst2_human	DCST2
g26783	0.924562	0.00100439	dctn2_danre	DCTN2
g1229	3.58532	0.00536321	dcx_mouse	DCX
g5655	2.07914	0.000271621	ddit4_danre	DDIT4
g2446	4.21072	1.07242e-14	ddr2_human	DDR2
g27338	1.19339	7.60535e-05	ddx1_mouse	DDX1
g11629	1.98881	0.00577943	ddx58_human	DDX58
g19881	1.30168	2.88462e-08	delta	DELTA
g12455	1.72958	0.00133019	den2d_human	DENND2D
g1754	0.892527	0.00384412	dfna5_human	DFNA5
g4851	1.18574	9.50381e-05	dgkd_human	DGKD
g1462	1.79937	2.96035e-07	dhcr7_danre	DHCR7
g6287	0.973835	0.00303421	dhrs3_mouse	DHRS3
g2962	2.0597	0.00338742	dhx58_mouse	DHX58
g6396	1.18781	1.84349e-06	di3l2_xentr	DIS3L2
g13696	8.59935	4.10397e-29	dmp4_mouse	DMP4
g9240	6.18069	9.39204e-08	dmp4_human	DMP4
g3450	2.25766	0.000197134	dyh11_human	DNAH11
g26576	0.871196	0.000815261	dnaj1_cerae	DNAJ1
g5254	0.969686	0.00562446	djc13_human	DNAJC13
g5350	0.643142	0.0017236	tim14_bovin	DNAJC19
g16705	2.31349	0.000159866	dnal4_mouse	DNAL4
g9239	1.20986	0.0080294	dnal4_human	DNAL4
g743	0.763135	0.00859579	dopp1_mouse	DOLPP1
g6857	3.44554	2.4854e-15	dpf3_danre	DPF3
g2326	1.37914	6.47665e-05	dpm1_human	DPM1
g14474	0.717103	0.0092316	dpp2_human	DPP7
g8226	1.11049	0.000807119	dpyl4_ponab	DPYL4
g8278	0.738979	0.0022891	drg2_human	DRG2
g2153	1.13625	8.32841e-08	dscr3_human	DSCR3
g8081	0.988128	0.000272062	dss1_human	DSS1
g14255	1.62922	5.71296e-07	dyst_human	DST
g19689	1.13652	0.000721143	dyst_human	DST
g31681	1.30522	0.000342274	dyst_mouse	DST
g2699	0.908066	0.00624319	dtd2_mouse	DTD2
g9203	2.99421	7.78598e-09	dtwd2_mouse	DTWD2
g29973	1.0519	0.00381623	dtx2_human	DTX2
g1725	0.680522	0.000355714	dulda_danre	DULDA
g3439	2.10648	0.00728822	ds22b_danre	DUSP22B
g2050	1.38993	9.39005e-05	dvl3_xentr	DVL3
g10622	1.606	0.000264802	nup93_danre	DYE
g15443	0.793101	0.000316904	dylt3_canfa	DYLT3
g7734	0.875612	0.000936058	dylt3_canfa	DYLT3
g3548	0.963386	0.000300096	dc1l2_human	DYNC1LI2
g4870	0.756318	0.00803227	dyl2_rat	DYNLL2
g6050	1.06918	0.00446825	dyl2_rat	DYNLL2
g9374	0.659606	0.00724552	dlrb1_human	DYNLRB1
g10710	1.86192	0.0030197	e2f3_mouse	E2F3
g12678	0.741007	0.00454988	syem_chick	EARS2
g5066	4.43027	3.66406e-22	ebp_human	EBP
g3338	4.01139	8.61729e-24	ece2_human	ECE2
g10324	1.18518	8.09622e-08	ech1_rat	ECH1
g4824	1.37748	6.77419e-05	ecm1_rat	ECM1
g1601	1.65907	3.42143e-15	edem2_human	EDEM2
g19886	2.84825	8.96826e-05	ef1a2_xenla	EEF1AO
g1439	1.42937	0.000316742	mca3_mouse	EEF1E1
g237	2.73237	2.3858e-14	ef2k_human	EEF2K
g1535	0.879541	1.53552e-07	selb_human	EEFSEC
g14589	0.640623	0.00186426	efha1_mouse	EFHA1
g19351	2.03324	0.000462115	egr1_danre	EGR1
g24714	2.62199	3.49514e-10	egr1_danre	EGR1
g14583	1.24297	4.67263e-07	ehd3_rat	EHD3
g30874	0.974115	0.00329709	echp_danre	EHHADH
g20371	0.942138	4.34648e-05	eif1b_human	EIF1B
g3328	1.19829	0.000416801	eif2a_danre	EIF2A
g246	0.875323	0.00610399	e2ak1_macfa	EIF2AK1
g1677	1.29466	0.0012753	e2ak4_human	EIF2AK4
g14894	0.917981	4.35144e-06	ei2bd_rat	EIF2B4
g22187	1.43765	1.22299e-05	if2b_mouse	EIF2S2
g3711	1.17228	2.62347e-05	if4a1_human	EIF4A1
g4095	0.795674	0.000157414	eloc_human	ELOC
g6068	0.748925	0.00203896	eloc_human	ELOC
g1428	1.56537	8.67639e-05	elov2_human	ELOVL2
g6746	1.14401	0.000358765	elov5_macfa	ELOVL5
g22451	0.564582	0.00621035	elp3_danre	ELP3
g24707	4.94415	5.88058e-18	em55_fugru	EM55
g25059	5.48583	1.14588e-41	em55_fugru	EM55
g22906	5.73093	1.98181e-15	enduc_danre	ENDOUC
g12674	0.773409	0.0065771	enox2_human	ENOX2
g1977	0.754499	0.00115696	eny2_human	ENY2
g19667	1.15385	0.00832491	e41l5_rat	EPB41L5
g14708	5.45572	6.14338e-06	epd_cypca	EPD
g16665	1.25948	5.29072e-06	epha3_danre	EPHA3
g19655	1.93183	3.52398e-07	syep_human	EPRS
g19656	3.28876	6.43294e-13	syep_mouse	EPRS
g17464	1.66237	0.00100389	erg19_danre	ERG19
g22719	2.7569	3.31243e-14	erg25_danre	ERG25
g23154	0.490896	0.00677583	erh_mouse	ERH
g19754	2.27456	2.70546e-10	esr1_xenla	ESR1
g23190	3.11231	9.33608e-20	esr1_oncmy	ESR1
g8477	0.332525	0.00729314	exoc1_mouse	EXOC1
g12134	0.508042	0.00724617	exoc5_human	EXOC5
g803	1.16328	3.75632e-09	ezri_human	EZR
g14381	1.72174	0.00404957	f101b_human	F101B
g2391	0.621071	0.00501069	f103a_ponab	F103A
g10881	1.21562	0.00289991	f119b_xentr	F119B
g2664	3.06476	1.65845e-10	f179b_mouse	F179B
g20162	1.34391	3.95935e-08	f18b1_ponab	F18B1
g2711	1.6683	0.00414722	par2_rat	F2RL1
g1836	0.986768	0.001004	fa36a_danre	FA36A
g18271	1.14458	2.90031e-06	fa45a_danre	FA45A
g10198	2.08668	0.000417454	fa46c_danre	FA46C
g13901	3.65743	0.000268432	fa46c_rat	FA46C
g3249	2.5959	8.01616e-06	fa69b_xentr	FA69B
g9303	0.549531	0.00507271	fa73a_danre	FA73A
g8706	1.14507	0.00457065	fabph_mouse	FABP3
g3192	1.24936	2.59993e-05	fabp4_bovin	FABP4
g1998	2.29846	3.97507e-10	fabp7_bovin	FABP7
g15146	3.14986	9.90748e-16	fads1_mouse	FADS1
g15145	1.55096	2.49148e-05	fads2_danre	FADS2
g25081	1.86321	0.00682435	faim2_human	FAIM2
g5210	2.18579	3.57601e-09	f102a_human	FAM102A
g6712	1.33466	1.36487e-05	f102b_human	FAM102B
g10138	2.98365	6.71423e-10	f117a_mouse	FAM117A
g11562	2.09324	2.43977e-11	f117a_mouse	FAM117A
g1165	3.21363	8.71862e-13	fa20a_mouse	FAM20A
g9725	0.530774	0.00483054	fa32a_danre	FAM32AL
g31192	3.69602	0.00054332	fam57b	FAM57B
g21357	1.42167	0.0026271	fa98a_mouse	FAM98A
g23981	0.917277	0.000131608	fa98b_human	FAM98B
g30086	3.17662	0.00257808	fat1_human	FAT1
g22175	0.677629	0.00176909	fbx3_human	FBXO3
g9009	0.980971	0.000355642	fbxw5_human	FBXW5
g1254	1.13119	8.23286e-06	fcsd2_mouse	FCHSD2
g21966	1.5158	0.00032112	fdft_mouse	FDFT1
g19381	2.24167	5.79737e-08	fpps_chick	FDPS
g4988	2.30748	1.67089e-05	hemh_xenla	FECH
g29870	2.15054	0.00201499	finger	FINGER
g6923	1.60468	0.00241157	fitm2_danre	FITM2
g11268	1.46238	9.8761e-05	fkb11_mouse	FKBP11
g1410	0.510338	0.00490624	fkb1a_bovin	FKBP1A
g7332	0.638625	0.000579328	fkbp3_bovin	FKBP3
g11569	1.71431	0.00182538	flvc2_rat	FLVCR2
g10552	0.713885	0.000782143	gsox4_arath	FMOGS-OX4
g19778	1.85537	6.93589e-06	fnd3b_human	FNDC3B
g7491	5.93353	1.5765e-79	fnd3b_human	FNDC3B
g3322	2.51994	6.83982e-05	fos_takru	FOS
g14529	2.49489	1.4441e-09	fxrd1_xenla	FOXRED1
g8786	1.13633	0.000438956	frih_pagbe	FRIH
g8265	4.02366	5.95198e-05	frim_salsa	FRIM
g27499	1.44836	0.000522535	frmd6_human	FRMD6
g6729	0.468385	0.00771501	frmd8_xenla	FRMD8
g18635	2.61375	3.88129e-05	fsip2_human	FSIP2
g16110	0.488213	0.00137896	fubp3_human	FUBP3
g17482	2.07077	1.27043e-16	fund1_tetng	FUNDC1
g20840	0.936201	0.000682025	fzd3_human	FZD3
g8149	0.870935	0.00665338	fah2a_danre	FAAH2A
g1724	0.661382	0.000241301	gbrap_rat	GABARAP
g3703	0.520489	0.00794986	gbrap_rat	GABARAP
g19021	0.795426	0.00340979	gbrl2_bovin	GABARAPL2
g8319	1.41275	1.54492e-07	galk1_bovin	GALK1
g22320	1.01758	0.00139508	galns_canfa	GALNS
g13518	0.950111	0.00526112	glt13_human	GALNT13
g1883	1.81525	0.00386201	gamt_danre	GAMT
g6993	0.917949	0.00133432	ganab_macfa	GANAB
g7303	1.08952	1.04398e-05	pur2_chick	GART
g9229	0.966364	0.000765618	gas8_bovin	GAS8
g3113	7.11087	1.78475e-08	hxk4_mouse	GCK
g21215	1.02375	0.00024464	gcn1l_human	GCN1L
g6296	1.21032	0.00329036	gcs1_rat	GCS1
g10197	0.797855	6.47665e-05	gdap2_danre	GDAP2
g19186	3.30346	3.39354e-12	gdpd1_rat	GDPD1
g28514	0.996701	5.57607e-05	gemi7_human	GEMIN7
g25859	0.972461	0.00216825	get4_taegu	GET4
g8279	1.29047	0.000728637	alr_mouse	GFER
g1594	0.797101	0.00108644	ggt7_human	GGT7
g8776	1.06933	3.87752e-05	ghitm_human	GHITM
g8983	0.665468	6.83982e-05	gidrp_mouse	GIDRP
g3391	0.840131	4.34648e-05	bgal_bovin	GLB1
g8718	4.7638	8.61586e-06	glna_canfa	GLNA
g88	0.685146	0.00611671	glod4_rat	GLOD4
g19635	0.512634	0.00565426	glrx5_danre	GLRX5
g11371	2.09564	0.000601422	gmppb_danre	GMPPB
g1159	0.715527	2.06142e-06	gna13_human	GNA13
g3073	0.788851	0.000757907	gbg10_human	GNG10
g12314	0.934324	0.00351506	gbg12_bovin	GNG12
g8713	1.05517	0.00278185	gbg12_bovin	GNG12
g20398	1.18177	7.75107e-06	gnpi2_human	GNPDA2
g17435	0.674312	0.00100226	gns_caphi	GNS
g19408	0.844971	0.00120505	golp3_mouse	GOLPH3
g19036	2.15302	3.25652e-05	got1a_mouse	GOLT1A
g10287	1.57396	0.00101704	gpat1_rat	GPAM
g22723	2.24921	4.18875e-08	gpat1_mouse	GPAM
g9253	1.99001	0.0015491	gpc6_mouse	GPC6
g19897	1.05344	0.00054631	gp108_rat	GPR108
g11442	2.19376	1.079e-14	gpr98_danre	GPR98
g15871	1.14821	0.000187361	gpr98_human	GPR98
g1171	0.772994	0.00386201	csn1_mouse	GPS1
g1723	0.876374	1.24377e-05	gps2_human	GPS2
g6158	1.1625	0.00122362	gpsm1_rat	GPSM1
g1328	2.64483	0.000345582	alat2_human	GPT2
g9893	0.953402	2.51041e-05	gpaa1_mouse	GPAA1
g209	2.39884	1.23684e-14	grb1l_human	GREB1L
g367	2.16486	8.96267e-05	gria4_human	GRIA4
g1922	1.38341	0.00789002	nmd3a_rat	GRIN3A
g24252	0.877135	3.79826e-14	grlf1_human	GRLF1
g18936	1.76982	0.000371692	grp78_chick	GRP78
g10527	1.2452	0.00557323	gsap_mouse	GSAP
g15557	1.45544	4.53582e-09	gsk3b_human	GSK3B
g5083	0.742769	0.000417795	t2ag_human	GTF2A2
g27323	1.45506	0.000393889	tf2h4_human	GTF2H4
g22633	1.13111	4.35144e-06	tf2h5_chick	GTF2H5
g6375	1.05873	6.70085e-05	gtl3b_danre	GTL3B
g13707	1.5417	1.27046e-06	gtpb1_bovin	GTPBP1
g479	1.2034	0.00761281	glyg_human	GYG1
g12573	3.40905	0.0025471	graa_bovin	GZMA
g25785	1.72179	0.000203678	h1_oncmy	H1
g22444	1.034	0.000620789	h2ay_rat	H2AFY
g705	1.19008	0.00478049	h4_myttr	H4
g13267	1.05399	0.00733294	hacd2_mouse	HACD2
g15528	0.967347	7.23178e-08	hadc_danre	HADC
g19692	0.90719	1.21707e-06	hcn4_human	HCN4
g23482	0.874149	0.00430046	hd_fugru	HD
g3809	1.23862	0.00764878	mesh1_danre	HDDC3
g6227	1.39315	3.64076e-08	vigln_mouse	HDLBP
g4869	1.06702	0.00345767	heat6_danre	HEATR6
g12332	0.971486	2.40281e-06	hecd1_human	HECTD1
g15108	1.00041	8.16162e-07	helc1_human	HELC1
g4668	0.933708	7.71653e-05	herc1_human	HERC1
g9510	2.34851	0.00881663	herc3_human	HERC3
g22791	3.47178	0.000488124	herc4_mouse	HERC4
g10939	2.1846	5.63052e-08	herp2_bovin	HERPUD2
g4685	0.820304	4.79555e-06	hexa_human	HEXA
g21782	0.435035	0.00108061	h33_trips	HHT3
g10879	0.804118	0.00941925	hig1a_rat	HIGD1A
g1311	1.37143	0.00444517	hig1a_mouse	HIGD1A
g1632	1.12954	0.00126055	h2b3_danre	HIST2H2L
g3383	1.09965	0.000332004	hem3_rat	HMBS
g8890	0.859995	0.000180747	hmgb1_pig	HMGB1
g6769	4.61552	3.58506e-31	hmdh_xenla	HMGCR
g19762	2.11933	2.10037e-07	hmcs1_chick	HMGCS1
g9749	0.713211	0.000169509	roa0_human	HNRNPA0
g27836	2.32504	8.81469e-05	hpgds_human	HPGDS
g25903	0.768472	0.000197089	heps_human	HPN
g12868	1.68811	4.41969e-09	hsbp1_ponab	HSBP1
g3870	1.52337	2.85182e-06	dhb12_anapl	HSD17B12
g3077	1.39405	1.97073e-11	hsdl2_danre	HSDL2
g1996	1.47114	6.05063e-05	hsf2_chick	HSF2
g12072	2.58094	5.17905e-05	hs90a_bovin	HSP90AA1
g18536	2.51439	4.00087e-07	hsp7c_rat	HSPA8
g18588	0.880317	0.000226976	ch60_chick	HSPD1
g30344	1.04228	0.00267944	ch10_oryla	HSPE1
g4924	1.0897	0.00891063	ch10_oryla	HSPE1
g10835	2.24233	8.78554e-05	hs105_bovin	HSPH1
g7974	3.01022	4.41237e-07	htra1_human	HTRA1
g4785	1.39899	0.000221233	htra2_mouse	HTRA2
g16923	5.81139	2.64884e-05	htra3_mouse	HTRA3
g11820	0.823445	0.00011909	huwe1_human	HUWE1
g24730	2.05586	0.000828659	i14k_torma	I14K
g4791	2.47655	4.54078e-12	iah1_danre	IAH1
g3902	1.74679	1.49562e-13	syic_human	IARS
g14036	1.60189	0.000614861	idi1_mesau	IDI1
g26148	2.2529	0.000270353	if44l_human	IFI44L
g7769	3.73149	0.00037321	ifit5_human	IFIT5
g19698	1.68293	0.0047943	ift80_mouse	IFT80
g1751	2.31506	3.57813e-08	if2b3_danre	IGF2BP3
g25649	1.75877	4.97436e-11	tutla_rat	IGSF9
g19498	0.89173	0.000304198	ikke_human	IKBKE
g11364	1.30042	1.67113e-06	i10r2_human	IL10RB
g24326	1.00379	0.00400995	il1r1_human	IL1R1
g1511	5.64875	2.81659e-07	irpl2_mouse	IL1RAPL2
g10594	1.14113	1.16296e-05	ildr1_ponab	ILDR1
g16813	1.03369	0.000859953	ino80_mouse	INO80
g9059	0.935635	0.005116	inp5e_rat	INPP5E
g5869	0.773566	0.000682025	pi5pa_mouse	INPP5J
g5154	0.878071	0.000869758	int12_bovin	INTS12
g4384	1.45491	0.000221114	ipo4_human	IPO4
g27577	1.81651	8.43786e-06	isoc1_bovin	ISOC1
g31818	1.42914	0.00733294	isoc1_bovin	ISOC1
g20647	0.783273	0.000518886	tip_human	ITFG1
g351	0.910506	0.004992	itfg2_human	ITFG2
g12006	0.889721	0.00967797	jgn1b_danre	JAGN1B
g3320	3.04526	0.00921004	jdp2_human	JDP2
g5510	0.877256	0.000842244	jos2_mouse	JOSD2
g10336	0.806829	0.00346866	k0090_chick	K0090
g22026	1.40498	0.000109943	k0141_mouse	K0141
g7919	0.581394	0.00309094	k0195_mouse	K0195
g1694	0.84557	8.52404e-08	k0247_human	K0247
g16047	0.9863	0.00040715	k1161_mouse	K1161
g602	1.01357	0.000767822	k1370_danre	K1370
g23557	2.57494	8.683e-07	k1539_bovin	K1539
g15243	1.11055	0.000618327	k1797_human	K1797
g7540	0.781974	0.000300536	kalrn_human	KALRN
g3308	0.777249	0.000375882	syk_mouse	KARS
g2024	1.47123	0.00452578	kbtb5_xenla	KBTB5
g13977	0.828671	0.00502454	kcnk6_human	KCNK6
g5274	2.39666	0.0087902	kcmb2_human	KCNMB2
g20400	0.973904	0.000232299	kctd3_human	KCTD3
g13914	1.39696	8.35832e-08	kdm6a_mouse	KDM6A
g20385	0.991432	0.00184402	kdm6a_human	KDM6A
g23808	1.47895	2.15891e-09	keap1_ponab	KEAP1
g25202	0.959269	1.87318e-05	ki13b_human	KIF13B
g2319	1.45132	0.00010995	kif19_xenla	KIF19
g15884	5.87626	2.99246e-08	kif24_mouse	KIF24
g19809	1.94674	0.000503455	k1107_human	KIAA1107
g13463	1.06494	0.00257199	klc1_ponab	KLC1
g8243	0.878623	8.17555e-06	klc2_human	KLC2
g21604	0.936475	0.000265766	kld10_bovin	KLHDC10
g7794	0.813203	0.00094914	klh12_danre	KLHL12
g3672	1.53283	5.29072e-06	klh21_danre	KLHL21
g8687	3.64253	0.000859001	klh38_danre	KLHL38
g13776	1.2371	0.000446923	kpb2_fugru	KPB2
g23632	0.820442	0.00490101	krit1_bovin	KRIT1
g6590	1.45675	0.00218142	lmbl4_human	L3MBTL4
g8220	5.14252	0.000160907	lama3_human	LAMA3
g1941	0.813744	0.000461612	lamp2_human	LAMP2
g29537	1.38408	0.000428796	sylc_ponab	LARS
g3562	1.97911	3.72302e-10	sylm_human	LARS2
g3489	0.61872	0.000342016	ldha_funhe	LDHA
g12219	0.99166	4.1298e-05	leg8_human	LGALS8
g31545	0.937003	5.60324e-05	lgg1_caeel	LGG-1
g16907	0.982256	0.00115319	lifr_canfa	LIFR
g13996	0.680078	0.00692275	liga_human	LIGA
g17748	1.08105	0.00346103	lin52_oncmy	LIN52
g9403	0.977291	0.000107414	lin9_danre	LIN9
g12119	1.36569	1.65293e-13	lich_human	LIPA
g4354	1.38161	2.53001e-06	lman1_mouse	LMAN1
g11272	0.98971	3.44094e-07	lmbrl_danre	LMBR1L
g1854	1.41357	0.000110685	lonm_human	LONP1
g12985	1.20795	0.000984229	lyox_bovin	LOX
g13484	1.39626	5.37476e-08	mboa5_human	LPCAT3
g16957	1.65122	1.12333e-10	lgat1_human	LPGAT1
g2193	2.54253	0.00364579	lphn2_human	LPHN2
g18527	1.15385	0.00426584	lpin2_human	LPIN2
g3272	1.9695	0.00236669	lr16a_human	LR16A
g26751	0.710637	0.00276825	lrp10_human	LRP10
g17010	1.23848	0.000471753	lrc58_xentr	LRRC58
g12094	0.802463	0.00302233	lrsm1_mouse	LRSAM1
g29910	3.81781	2.53469e-06	erg7_human	LSS
g15491	3.37797	5.16233e-13	ly10_human	LY10
g7360	0.663976	0.00720256	lypa2_rat	LYPLA2
g5543	0.976827	0.00067568	lyrm2_salsa	LYRM2
g26111	0.92238	0.00526352	m89bb_xentr	M89BB
g13003	1.67613	3.54871e-08	maf_danre	MAF
g5824	1.24622	5.92023e-12	mal2_bovin	MAL2
g2554	1.27184	6.83186e-07	malt1_human	MALT1
g10241	0.92171	0.00958968	manba_human	MANBA
g24552	1.8432	0.000369672	manf_bovin	MANF
g10506	0.712191	0.0090294	mapip_danre	MAPIP
g6190	1.19185	1.00506e-06	mk06_chick	MAPK6
g10863	1.52178	9.08062e-06	mapk2_human	MAPKAPK2
g9286	0.940252	3.18457e-07	marh5_danre	MARCH5
g22001	1.74694	9.42783e-07	marh7_human	MARCH7
g13691	5.31103	1.97943e-23	metk2_mouse	MAT2A
g3130	1.1046	0.000220487	mbd5_human	MBD5
g4793	3.67847	7.42689e-14	mboa2_chick	MBOAT2
g18970	1.16776	3.35034e-14	mbtp2_crigr	MBTPS2
g3788	1.13896	0.000817595	fabd_human	MCAT
g22547	1.56684	4.41739e-05	mcf2l_mouse	MCF2L
g6370	0.794168	0.00758721	mcts1_xentr	MCTS1
g13660	0.938667	1.59999e-08	med30_xenla	MED30
g14056	0.923915	0.00234432	med8_danre	MED8
g17489	2.39273	0.000876278	mep1b_human	MEP1B
g13800	1.28408	0.00836378	trmb_danre	METTL1
g7553	1.93264	1.33453e-06	mf2ab_danre	MF2AB
g19208	1.12351	0.00190816	mfs11_mouse	MFSD11
g2577	0.75825	9.84172e-05	mgat2_human	MGAT2
g12557	0.622998	0.00513947	mic1_human	MIC1
g6641	2.02195	1.14051e-11	m1i1l_danre	MID1IP1L
g12926	1.40907	3.4156e-06	mip_ranpi	MIP
g10674	1.62037	0.000333504	mipo1_human	MIPOL1
g23677	2.78301	0.00435247	mis12_chick	MIS12
g5899	1.18006	0.000546269	mlec_danre	MLEC
g8835	0.696581	0.00882538	mll3_human	MLL3
g12519	0.735099	0.00486002	mlx_human	MLX
g154	1.57844	1.41007e-06	paqra_mouse	MMD2
g11335	0.993793	0.00224421	mmaa_human	MMAA
g7844	1.74116	2.68414e-06	mog2a_xenla	MOGAT2-A
g18932	2.31251	2.62478e-09	m10b1_danre	MOV10B.1
g20773	4.00822	0.000460754	m10b1_danre	MOV10B.1
g10840	0.581126	0.00720256	mpp8_human	MPHOSPH8
g23180	0.743427	0.0016508	mpks1_human	MPKS1
g16601	0.441076	0.00840561	mpp5a_danre	MPP5A
g19391	0.871929	0.00347638	mpv17_danre	MPV17
g19587	1.69102	0.000786186	m17l2_danre	MPV17L2
g11637	0.98002	2.11062e-05	rm14_danre	MRPL14
g3834	0.854491	0.00613806	rm15_xenla	MRPL15
g11283	1.10646	2.02088e-05	rm16_bovin	MRPL16
g19048	0.938659	0.00190759	rm17_bovin	MRPL17
g13316	0.740577	0.00756467	rm18_bovin	MRPL18
g8242	1.58347	1.4296e-06	rm02_rat	MRPL2
g9978	0.771035	0.00175494	rm35_human	MRPL35
g10909	0.864584	1.16693e-05	rm37_rat	MRPL37
g8177	0.755508	0.00108463	rm38_mouse	MRPL38
g9022	1.40783	0.000156316	rm55_bovin	MRPL55
g19244	0.827151	0.0013714	rt63_danre	MRPL57
g3531	0.775398	0.00291636	rt11_human	MRPS11
g5916	1.0661	0.00307542	rt18a_human	MRPS18A
g15702	1.03652	0.00118923	rt34_bovin	MRPS34
g2362	5.10101	2.37742e-09	msb1a_danre	MSRB1
g13092	0.91196	0.00146269	mtch1_human	MTCH1
g20282	4.16321	0.00668757	c1tm_bovin	MTHFD1L
g13015	5.1483	5.21735e-10	mtdc_chick	MTHFD2
g12883	0.861351	0.000899549	if2m_bovin	MTIF2
g2400	0.811785	1.85963e-05	if3m_mouse	MTIF3
g4517	0.745264	0.00100733	mto1_ponab	MTO1
g4455	1.29555	3.14347e-13	meth_bovin	MTR
g23495	1.36475	8.03496e-09	mtp_pig	MTTP
g30292	0.965921	0.000818474	mtp_mouse	MTTP
g8626	0.97591	0.000567232	mtx2_pig	MTX2
g1440	1.28894	2.22134e-08	muted_human	MUTED
g23829	3.17212	0.00682245	kime_human	MVK
g26685	1.9565	0.00520261	mx_oncmy	MX
g30915	4.09149	0.00204221	mx_cteid	MX
g586	0.680953	0.00771569	myef2_human	MYEF2
g1599	1.37926	0.000115249	myh4_rat	MYH4
g3826	0.667953	0.00639748	ml12b_bovin	MYL12B
g12974	3.12844	5.90182e-06	myo16_mouse	MYO16
g599	2.14517	2.01439e-07	myo5c_human	MYO5C
g24363	0.927246	0.00990301	nac1_canfa	NAC1
g18121	2.68928	8.81469e-05	nagk_bovin	NAGK
g14974	0.766762	0.000375091	snaa_mouse	NAPA
g7938	1.77549	0.00151037	sync_mouse	NARS
g6384	0.892336	1.06061e-05	nbr1_human	NBR1
g13098	3.33039	0.00612449	cnd3_human	NCAPG
g13655	0.697232	0.00813387	ncoa3_human	NCOA3
g77	0.754645	4.03289e-06	nfip2_human	NDFIP2
g3938	0.690321	5.84656e-06	nduaa_human	NDUFA10
g16209	0.771485	0.000353272	nduab_bovin	NDUFA11
g28130	0.873879	0.00321909	nduad_bovin	NDUFA13
g29668	0.926463	8.81469e-05	nduad_mouse	NDUFA13
g22261	1.2484	3.76661e-09	ndua2_macfa	NDUFA2
g5527	1.02874	1.08731e-05	ndua3_mouse	NDUFA3
g10136	0.459554	0.00253736	ndua4_danre	NDUFA4
g14228	0.711033	8.91906e-05	ndua5_bovin	NDUFA5
g9867	1.20095	5.86853e-07	ndua6_mouse	NDUFA6
g9201	0.932496	0.00023707	ndua8_mouse	NDUFA8
g11354	1.0174	2.09257e-06	ndua9_bovin	NDUFA9
g8812	0.853796	1.40849e-05	acpm_bovin	NDUFAB1
g8809	0.634816	0.0010081	nduba_mouse	NDUFB10
g21483	0.787723	3.33786e-06	ndubb_crigr	NDUFB11
g18318	1.13456	3.08678e-11	ndub2_human	NDUFB2
g11532	0.646694	0.00151077	ndub3_ponpy	NDUFB3
g2426	1.04515	6.35057e-09	ndub4_bovin	NDUFB4
g20987	0.955038	2.54431e-06	ndub5_bovin	NDUFB5
g12794	1.18151	1.64222e-10	ndub6_gorgo	NDUFB6
g5660	1.80979	7.1384e-21	ndub8_bovin	NDUFB8
g10715	1.2658	2.8898e-11	ndub9_bovin	NDUFB9
g19947	1.16478	2.53001e-06	nduc1_bovin	NDUFC1
g15138	0.802621	0.000900482	nduc2_mouse	NDUFC2
g19935	1.49354	3.35234e-07	ndus2_bovin	NDUFS2
g32759	0.818489	0.00179753	ndus2_rat	NDUFS2
g9102	1.18372	2.24953e-05	ndus6_mouse	NDUFS6
g17301	0.811416	0.000156831	ndus8_macfa	NDUFS8
g3588	1.07955	3.73296e-07	nduv2_gorgo	NDUFV2
g18123	0.742646	9.44362e-07	nedd8_human	NEDD8
g22081	0.485754	0.00576658	nedd8_drome	NEDD8
g23941	0.819175	0.000991894	nelfe_bovin	NELFE
g204	7.14116	1.38672e-17	neto1_mouse	NETO1
g20508	0.881085	8.04545e-05	nexin	NEXIN
g5457	1.73114	2.04595e-05	nhlc3_ponab	NHLRC3
g2268	0.619655	0.00716911	nisch_human	NISCH
g11946	3.73631	0.00481821	nkai3_mouse	NKAIN3
g7943	1.11648	0.0015018	nrk1_mouse	NMRK1
g9702	1.95957	9.50104e-13	nrk2_human	NMRK2
g8788	0.697825	0.0045445	nmt1_rat	NMT1
g28625	1.52251	2.27713e-12	nntm_mouse	NNT
g576	0.784881	0.00127733	nntm_bovin	NNT
g15941	1.02856	0.00181199	nob1_rat	NOB1
g780	1.03234	3.38659e-05	nomo1_human	NOMO1
g16763	2.6576	8.46599e-13	nosip_danre	NOSIP
g2653	0.553414	0.000250603	npc2_danre	NPC2
g15875	0.717906	0.00232155	psa_mouse	NPEPPS
g6089	0.813937	0.00478049	nr2f5_danre	NR2F5
g20670	0.566531	0.00826764	nrbp_human	NRBP1
g10874	0.834413	0.00506442	nrp1a_danre	NRP1A
g9044	3.52767	9.47797e-10	nsdhl_human	NSDHL
g1412	0.664449	0.00160157	nsf1c_chick	NSFL1C
g3060	0.911041	0.00148588	fan_human	NSMAF
g13704	1.1923	0.00946167	nsun4_xentr	NSUN4
g27246	1.37187	0.000362235	5ntc_xentr	NT5C2
g2220	0.631239	0.00431833	ntan1_mouse	NTAN1
g12783	0.957853	0.00284896	nuak2_rat	NUAK2
g28288	1.33115	0.0014483	ap4a_pig	NUDT2
g12294	2.4252	1.26342e-05	nupr1_rat	NUPR1
g4522	1.39264	2.35527e-13	nupr1_rat	NUPR1
g19215	3.15358	0.000155468	nxnl1_danre	NXNL1
g15053	7.08817	1.34467e-10	nxph2_human	NXPH2
g653	0.832821	0.000337815	naa38_human	NAA38
g6194	0.843286	3.43615e-05	oaz2_mouse	OAZ2
g30138	2.07429	0.000233286	dcor1_xenla	ODC1-A
g2109	1.94732	1.80106e-08	ogg1_mouse	OGG1
g6556	0.974116	0.00895384	olm2a_pig	OLFML2A
g6801	0.68082	0.00755486	crcm1_chick	ORAI1
g3129	0.958758	0.000261565	orc4_ponab	ORC4
g8638	1.04777	4.9387e-07	orml1_danre	ORMDL1
g9139	1.11952	2.48479e-06	os9_human	OS9
g20534	1.12458	4.03492e-05	osbp1_rabit	OSBP
g9953	0.720322	0.00995097	osbl2_mouse	OSBPL2
g18107	1.59406	1.28858e-05	osbl8_human	OSBPL8
g15268	2.29719	1.76578e-08	ospt_mouse	OSPT
g20510	0.869611	0.00448059	ostm1_human	OSTM1
g13917	0.887805	7.25924e-05	otub1_human	OTUB1
g14706	0.839356	0.000267721	otub1_mouse	OTUB1
g10447	0.750805	0.000283092	otu6b_danre	OTUD6B
g11783	0.815509	0.00392973	scot1_pig	OXCT1
g9788	1.55389	0.0013575	p4htm_human	P4HTM
g9057	0.973107	8.66947e-05	pabp_drome	PABP
g15176	0.439641	0.00721339	pa1b2_rat	PAFAH1B2
g16878	1.65421	3.78855e-05	pard3_mouse	PARD3
g4338	0.798175	0.000299697	parl_bovin	PARL
g15237	2.40256	0.00627972	par12_mouse	PARP12
g17181	2.19296	5.39954e-07	pbx1_xentr	PBX1
g8191	1.51972	4.24197e-05	pbx1_xentr	PBX1
g4197	1.44692	3.50298e-11	phs2_chick	PCBD2
g21536	1.27019	0.00276533	pcna_angja	PCNA
g13194	0.531113	0.000383539	pcnp_human	PCNP
g13065	1.57384	0.000241301	pcx3_mouse	PCNX3
g12353	1.66696	1.04071e-09	pcsk6_human	PCSK6
g9204	0.835921	0.00502454	pcyox_human	PCYOX1
g2427	2.93681	2.68231e-15	pcy1b_rat	PCYT1B
g832	0.709902	3.29936e-05	pdc10_mouse	PDCD10
g7693	2.69321	1.43095e-06	pde7a_human	PDE7A
g2417	0.622543	3.59839e-05	odpa_pig	PDHA1
g2272	0.60314	0.000613647	odpb_rat	PDHB
g16783	0.99793	0.00309532	pdia4_human	PDIA4
g2428	0.968483	0.000169509	pdk3_mouse	PDK3
g19530	1.33709	0.00800383	pdli1_human	PDLIM1
g7039	3.73123	7.3986e-28	pdp1_bovin	PDP1
g21804	0.915539	0.000264353	pds5a_danre	PDS5A
g7298	1.01043	0.00112498	dps1_human	PDSS1
g22813	1.91505	0.000102315	pex1_human	PEX1
g19794	0.74736	0.00077277	pfd2_human	PFDN2
g7992	0.78092	0.00182404	pfd4_bovin	PFDN4
g4896	1.09798	7.49554e-08	pfd6_mouse	PFDN6
g11922	1.48544	0.00100062	pgcp_ponab	PGCP
g18423	3.58156	0.000254296	prgr_chick	PGR
g24041	0.694561	0.00424801	pgrc1_chick	PGRMC1
g18903	1.37113	3.19076e-11	phar4_danre	PHAR4
g16339	0.790961	0.00651766	phc1_mouse	PHC1
g14281	3.05635	3.82635e-06	phf13_human	PHF13
g14169	4.61423	2.69147e-25	sera_rat	PHGDH
g21675	4.98118	3.3118e-42	sera_human	PHGDH
g24275	5.11949	6.11427e-58	sera_bovin	PHGDH
g25537	4.94649	5.24424e-31	sera_rat	PHGDH
g5308	2.18657	0.00155331	kpb1_rabit	PHKA1
g948	0.823141	0.000311831	kpb1_human	PHKA1
g7968	0.96121	0.00673222	phop2_xentr	PHOSPHO2
g17766	1.22728	0.000275342	phtf2_human	PHTF2
g20972	3.17003	0.000490185	phipl_danre	PHYHIPL
g17156	2.52292	7.54872e-08	p4k2b_danre	PI4K2B
g21478	1.52588	3.36542e-06	pi4ka_bovin	PI4KA
g4491	0.752442	3.89532e-06	pias2_human	PIAS2
g11050	0.684171	0.00816799	pick1_rat	PICK1
g19674	2.24752	0.00425818	pidd_human	PIDD
g2133	1.44701	0.00238052	pign_human	PIGN
g13007	1.22547	0.000232761	pigx_human	PIGX
g6103	0.687631	0.000372575	p3c2a_human	PIK3C2A
g7664	1.3299	0.00213785	pim3_cotja	PIM3
g22160	1.61353	0.00430712	pi51a_human	PIP5K1A
g20339	0.979804	0.000132355	pipnb_human	PITPNB
g23845	1.03235	0.00376621	prep_danre	PITRM1
g16804	0.864216	2.56024e-06	pld3_xentr	PLD3
g6848	1.02534	0.00790165	pkha1_human	PLEKHA1
g24835	2.58681	0.00428742	pkhg4_human	PLEKHG4
g14306	0.68841	0.00484089	plxb2_human	PLXNB2
g4820	1.83622	0.00105602	pmvk_mouse	PMVK
g6614	1.50954	1.16656e-06	pnph_mouse	PNP
g23833	1.17759	1.3701e-05	plpl6_mouse	PNPLA6
g1652	0.80314	0.000264278	pnpt1_human	PNPT1
g25009	0.87661	0.00926176	polr_drome	POL
g17749	0.884268	0.00136937	pomt2_human	POMT2
g10189	0.704858	0.00246048	popd2_human	POPDC2
g17807	3.07559	0.0090294	ncpr_rabit	POR
g6905	1.55599	6.50529e-06	po3f2_danre	POU3F2
g7185	2.05269	1.79615e-06	ipyr_bovin	PPA1
g23774	1.87639	6.37488e-05	ppara_canfa	PPARA
g29096	1.66483	2.63378e-05	ppara_canfa	PPARA
g8483	1.06277	0.00458663	pur1_chick	PPAT
g7401	1.30904	0.00181955	ppc1a_mouse	PPC1A
g4580	0.551555	0.00517455	ppcs_human	PPCS
g6202	0.553654	0.00659572	ppib_bovin	PPIB
g16573	0.966831	0.00103779	ppif_mouse	PPIF
g11216	1.18908	0.00502638	ppil1_human	PPIL1
g20182	1.3832	5.12763e-05	ppil3_mouse	PPIL3
g13569	3.01414	0.00174061	ppm1h_danre	PPM1H
g9512	0.982041	0.000170746	ppm1k_xenla	PPM1K
g9508	1.35826	0.00120109	ppme1_bovin	PPME1
g8615	0.785899	0.000523832	pp2ab_rat	PPP2CB
g26957	1.55128	0.000285785	2abb_carau	PPP2R2B
g5143	1.08625	0.00102198	p2r3c_danre	PPP2R3C
g4542	0.618952	0.00100557	pp4cb_danre	PPP4CB
g22550	1.60685	4.85835e-07	pqlc2_mouse	PQLC2
g27837	2.11477	0.00108443	perf_rat	PRF1
g1164	0.543958	0.000174375	kap0_chick	PRKAR1A
g4130	0.668639	0.00985606	pkri1_danre	PRKRIP1
g16918	1.20081	8.26749e-05	prp4b_rat	PRPF4B
g25110	1.05929	0.00357708	prp8_mouse	PRPF8
g9049	2.18813	0.00246565	prps1_rat	PRPS1
g18687	5.7339	9.33726e-30	serc_human	PSAT1
g3309	1.10643	0.000117584	psd7_human	PSD7
g14735	0.797532	0.00235835	psn2_danre	PSEN2
g25173	0.701077	0.000938398	psl1_chick	PSL1
g10553	0.700144	0.00106503	psl4_mouse	PSL4
g24243	0.90264	0.00055699	psa1_bovin	PSMA1
g17912	0.632578	0.00557302	psa3_mouse	PSMA3
g6193	0.767267	0.00483289	psa4_rat	PSMA4
g4408	1.00475	0.000957833	psa6_rat	PSMA6
g5145	1.04678	0.000118359	psa6_rat	PSMA6
g12718	1.39733	9.66127e-11	psa7_carau	PSMA7
g23594	1.09795	2.65818e-05	psa7_carau	PSMA7
g3642	0.658747	0.0029654	psb1b_carau	PSMB1-B
g15192	1.0174	0.00111462	psb3_oncmy	PSMB3
g7484	0.622096	0.00200477	prs4_rat	PSMC1
g9475	1.21662	2.56376e-10	prs7_mouse	PSMC2
g14510	0.666391	0.000283685	prs6a_human	PSMC3
g5169	0.983697	1.3701e-05	prs8_pig	PSMC5
g7070	0.702296	0.00981468	prs10_human	PSMC6
g33707	1.49137	0.00309912	psmd1_mouse	PSMD1
g9038	1.29427	2.105e-06	psd10_human	PSMD10
g20042	1.16611	0.0016083	psd12_bovin	PSMD12
g14854	0.851931	0.00101542	psd13_chick	PSMD13
g9799	1.46915	1.82881e-06	psde_human	PSMD14
g11860	0.834379	1.10508e-05	psmd3_mouse	PSMD3
g4826	0.759044	0.000264353	psmd4_bovin	PSMD4
g2083	1.03607	0.00036766	psmd5_mouse	PSMD5
g4418	1.22367	0.000200372	psmd6_human	PSMD6
g19175	0.943224	0.0075397	psmd8_mouse	PSMD8
g16080	2.51459	5.80763e-22	serb_bovin	PSPH
g11925	1.48912	1.01628e-05	fak1_human	PTK2
g10056	1.2817	0.00197844	ptk6_mouse	PTK6
g382	3.12343	2.98659e-08	tp4a3_bovin	PTP4A3
g11109	0.786927	0.000138423	ptpa_bovin	PTPA
g4270	0.688716	0.0029632	ptn23_human	PTPN23
g12129	0.886727	0.000533828	pxmp4_human	PXMP4
g14315	0.890951	0.000444131	paxi_mouse	PXN
g408	1.15214	0.00499236	pyrd1_danre	PYROXD1
g3462	1.31742	4.97983e-05	prey_xentr	PYURF
g2110	2.24479	1.78718e-06	syq_bovin	QARS
g20551	1.04648	7.559e-07	qil1_danre	QIL1
g15278	0.860156	0.000157301	yf64_caeel	R102.4
g17921	0.582762	0.0015514	rab10_chick	RAB10
g21466	0.914985	0.00764878	rab21_mouse	RAB21
g4206	2.95871	3.95947e-15	rab24_human	RAB24
g2782	2.82169	3.5864e-09	rab26_drome	RAB26
g2783	3.33487	5.68789e-23	rab37_mouse	RAB37
g18656	0.862441	0.0017803	rab5a_human	RAB5A
g1256	1.4232	6.23591e-06	rab6a_chick	RAB6A
g14400	0.614542	0.000585803	rab6b_human	RAB6B
g1540	0.54916	0.00484998	rab7a_human	RAB7A
g23626	1.66997	0.000334918	rabek_danre	RABEPK
g5733	1.67473	2.65101e-06	pgtb2_human	RABGGTB
g7892	0.791437	0.000260054	rabl3_danre	RABL3
g1953	0.86406	9.54869e-08	rd23b_bovin	RAD23B
g4741	0.564246	0.00568288	rd23b_bovin	RAD23B
g9998	0.901054	0.00522089	rae1l_danre	RAE1
g7177	4.98802	1.17529e-11	rai2_human	RAI2
g24741	1.67839	0.00232155	syrc_xentr	RARS
g24022	4.55666	0.0013638	rasd1_human	RASD1
g6601	3.68266	2.42637e-05	rhes_human	RASD2
g1370	1.20757	2.92633e-05	rasf1_human	RASSF1
g18921	1.75848	0.00533748	rasf4_human	RASSF4
g7713	0.920555	2.71935e-07	rbbp7_danre	RBBP7
g18564	1.78928	0.00202888	rbsk_mouse	RBKS
g7041	1.44583	0.00704223	rb12b_ponab	RBM12B
g5198	6.19474	6.69475e-14	ret7_mouse	RBP7
g13428	1.16206	4.51715e-05	rbx1_human	RBX1
g17149	0.914109	2.07586e-05	rbx1_human	RBX1
g17375	0.827389	0.000203505	rcd1_xenla	RCD1
g16764	4.22793	5.7831e-14	rcn3_human	RCN3
g20651	1.2948	0.00881785	rdh12_human	RDH12
g24844	2.75293	7.10744e-05	rergl_danre	RERGL
g15155	0.837021	1.28858e-05	rheb_mouse	RHEB
g3645	0.910612	0.00759391	rhou_mouse	RHOU
g7718	1.94739	1.8709e-06	rhou_mouse	RHOU
g16906	0.623103	0.0061524	rictr_human	RICTOR
g19752	3.1626	9.09564e-32	rmnd1_human	RMND1
g15618	1.30515	4.87345e-10	rnkb_danre	RNASEKB
g28048	1.31837	0.000302702	rn121_mouse	RNF121
g14677	1.79104	5.62276e-15	rn122_mouse	RNF122
g7048	3.14274	2.20704e-07	rnf14_mouse	RNF14
g18640	0.836539	0.000141695	bre1a_bovin	RNF20
g3342	0.961507	6.61766e-06	rbx2_human	RNF7
g21948	0.728848	0.00709832	rpe_human	RPE
g6510	0.849125	0.000142733	rl22l_human	RPL22L1
g1839	1.51325	0.000800599	rs27l_bovin	RPS27L
g10306	0.68884	0.00935578	ks6b2_mouse	RPS6KB2
g3553	6.87656	0.00362209	rad_mouse	RRAD
g11643	1.91709	8.77575e-12	rrbp1_mouse	RRBP1
g17524	3.05669	0.000471753	rsad2_oncmy	RSAD2
g8941	2.3107	0.00065948	rsph1_cypca	RSPH1
g24385	3.03888	2.44827e-09	rtn1_rat	RTN1
g12886	0.696586	0.000316078	rtn4_mouse	RTN4
g22027	1.10215	0.00463383	rt4i1_human	RTN4IP1
g3633	1.0032	0.00353456	rufy2_ponab	RUFY2
g2179	0.648919	0.00087637	rwdd1_rat	RWDD1
g9944	1.232	5.39211e-10	sam13_human	SAMD13
g17760	4.15836	4.34916e-05	samd8_mouse	SAMD8
g12934	0.635697	0.00956903	sam5a_danre	SAMM50A
g11215	2.60692	4.02045e-06	sysc_mouse	SARS
g2415	1.10647	1.00019e-06	sat1_chick	SAT1
g1745	2.42658	0.00311355	satb2_human	SATB2
g23363	1.03821	0.000204719	sc5d_mouse	SC5D
g26697	0.79922	0.00755158	sfr19_human	SCAF1
g4664	1.75272	0.000101758	scam5_danre	SCAMP5
g4271	1.20492	3.3738e-06	scap_bovin	SCAP
g20433	2.77508	1.49789e-05	scar5_mouse	SCARA5
g12058	1.28166	0.00210945	scrb1_pig	SCARB1
g8657	2.42779	2.43385e-08	scly_bovin	SCLY
g26176	2.12255	0.000640667	sdcg3_danre	SDCG3
g24048	0.811656	9.94437e-06	c560_crigr	SDHC
g2552	1.18782	0.000452616	sc11a_bovin	SEC11A
g5074	0.712149	1.16619e-05	sc11a_bovin	SEC11A
g22240	1.17717	0.00489556	s22bb_danre	SEC22BB
g26497	2.33273	6.7029e-08	sc23b_mouse	SEC23B
g5658	1.25039	4.73829e-06	sc31a_rat	SEC31A
g7826	1.57178	1.25501e-12	se1l1_human	SEL1L
g17053	1.34235	3.71184e-08	selo_danre	SELO
g10151	1.15984	3.54633e-07	sem4g_mouse	SEMA4G
g31118	0.829194	0.00573023	sem4g_mouse	SEMA4G
g12551	2.51394	7.96476e-06	sem7a_human	SEMA7A
g8694	3.87482	4.30949e-24	serph_chick	SERPINH1
g9134	1.54779	8.56553e-05	sesn2_mouse	SESN2
g7396	1.2004	6.82632e-07	sfxn2_mouse	SFXN2
g19528	0.861969	0.00817373	sgpl1_mouse	SGPL1
g14731	2.96335	2.24608e-13	shsa4_mouse	SHISA4
g8375	0.660131	0.00556218	fen1b_danre	SI:DKEYP-13A3.3
g5562	2.44454	9.52632e-09	sik2_chick	SIK2
g6408	1.20877	1.84228e-05	sirt5_bovin	SIRT5
g9217	0.896582	0.00329709	six1_human	SIX1
g29075	1.48368	0.000264353	skiv2_human	SKIV2L
g5952	1.15352	0.000125403	skor2_mouse	SKOR2
g10809	0.652823	0.000203678	sl9a8_chick	SL9A8
g13374	3.61251	0.00940897	s12a3_human	SLC12A3
g13906	1.89911	1.02264e-08	mot6_human	SLC16A5
g1014	3.25315	0.000161695	mot9_mouse	SLC16A9
g24281	1.1759	2.86846e-05	s17a5_human	SLC17A5
g6748	0.980207	0.00308849	s17a5_mouse	SLC17A5
g15313	1.23735	0.00370294	satt_mouse	SLC1A4
g15314	1.26728	0.00660633	satt_mouse	SLC1A4
g6743	7.76418	7.63388e-34	satt_bovin	SLC1A4
g16390	4.80908	3.35122e-09	aaat_rabit	SLC1A5
g9202	1.45964	0.000185845	s20ab_danre	SLC20A1B
g18420	1.07524	0.000197089	txtp_rat	SLC25A1
g5871	2.84231	5.31364e-05	txtp_bovin	SLC25A1
g34166	1.12936	0.000435443	m2om_rat	SLC25A11
g1560	0.889318	3.45082e-06	mcat_human	SLC25A20
g21509	1.73942	2.10335e-08	mpcp_mouse	SLC25A3
g6728	1.00628	0.00195397	s2545_mouse	SLC25A45
g9001	0.959385	0.0087378	copt1_ponab	SLC31A1
g25723	2.15868	1.24057e-05	acatn_human	SLC33A1
g11563	3.96615	4.63721e-13	s35b1_danre	SLC35B1
g2328	1.98256	9.48839e-09	s35c2_mouse	SLC35C2
g9848	2.08914	0.000386519	s35d2_ponab	SLC35D2
g16943	1.40589	0.000570667	s35e3_danre	SLC35E3
g5615	0.834778	2.10598e-06	spx3_xenla	SLC37A3
g20107	1.05301	0.00276135	s38a3_human	SLC38A3
g5060	2.79414	6.22967e-05	s38a3_human	SLC38A3
g26075	3.76738	4.79004e-12	s38a5_rat	SLC38A5
g14655	1.12473	6.20791e-08	s38a6_danre	SLC38A6
g22537	1.10173	0.000137836	s38a7_danre	SLC38A7
g5488	1.11431	0.00127605	s39a1_danre	SLC39A1
g2791	0.998522	0.00421846	s39a6_mouse	SLC39A6
g10461	1.05243	0.000783081	s39a8_rat	SLC39A8
g4061	1.93585	0.00344559	4f2_rat	SLC3A2
g21269	1.76179	0.00398984	s41a1_mouse	SLC41A1
g15113	4.03722	0.002748	s45a2_mouse	SLC45A2
g20857	2.25927	0.000192759	hrg1b_danre	SLC48A1A
g24131	3.64717	0.00767652	b3a3_rabit	SLC4A3
g10222	1.99427	0.00241157	s6a15_mouse	SLC6A15
g15225	1.59532	0.000174518	s6a15_bovin	SLC6A15
g14323	5.32181	1.44746e-05	ctr1_human	SLC7A1
g23566	3.51541	8.17262e-07	lat1_mouse	SLC7A5
g13088	6.45507	1.66881e-12	ylat2_xentr	SLC7A6
g9371	1.48842	1.06003e-05	slirp_mouse	SLIRP
g22355	2.31891	3.70614e-05	slk_mouse	SLK
g26741	2.2677	0.00791187	smc4_xenla	SMC4
g12745	0.836907	9.87497e-05	smc7l_danre	SMC7L
g6627	0.786633	0.00359294	smn1_danre	SMN1
g6301	1.12152	0.00423834	smox_human	SMOX
g1787	0.842169	0.00193698	spsy_bovin	SMS
g27120	0.855373	0.00116534	u520_human	SNRNP200
g27162	1.45846	2.03871e-06	u520_human	SNRNP200
g21825	0.800225	0.0011776	snr27_human	SNRNP27
g9594	1.22566	4.15639e-05	snrpa_bovin	SNRPA
g4967	1.02777	0.000904719	smd3_human	SNRPD3
g22395	0.935537	3.61887e-05	ruxg_human	SNRPG
g12624	0.676004	0.00477908	snx24_human	SNX24
g8376	0.759332	7.25606e-08	snx9_human	SNX9
g4091	0.730087	0.00183129	socs6_ponab	SOCS6
g21170	1.19764	0.00254896	spast_chick	SPAST
g9018	1.37876	0.00444517	spat6_mouse	SPATA6
g4149	3.05291	2.81265e-17	spas2_mouse	SPATS2
g17805	1.16008	0.00372998	spcs2_danre	SPCS2
g18803	0.811887	0.00759391	spg20_bovin	SPG20
g3818	2.75125	2.59687e-14	spg21_danre	SPG21
g12296	0.779893	0.00308869	spns1_danre	SPNS1
g31514	3.44668	0.00867825	spon2_mouse	SPON2
g15054	1.14337	5.71631e-08	spop_danre	SPOP
g18953	0.789518	0.00187407	spta2_chick	SPTA2
g4441	0.913887	0.0080294	spx2_danre	SPX2
g6588	6.38701	4.65245e-30	erg1_human	SQLE
g8630	2.72476	0.000452273	s5a1_mouse	SRD5A1
g9863	1.15347	0.00324488	srbp2_danre	SREBF2
g5959	0.706928	0.000759451	ssfa2_human	SSFA2
g3942	1.76983	3.0763e-06	ssna1_mouse	SSNA1
g15339	0.979777	0.00109595	ssu72_danre	SSU72
g15017	0.681203	4.97983e-05	siat9_human	ST3GAL5
g20498	3.12334	2.74936e-05	sia7b_mouse	ST6GALNAC2
g18567	2.17089	0.000645303	st7l_danre	ST7L
g5182	1.60251	0.00120841	star4_human	STARD4
g5279	2.39704	3.74535e-13	st32c_human	STK32C
g23558	2.53763	2.08229e-12	stml2_human	STOML2
g10653	0.959863	0.00259656	strc_mouse	STRC
g1183	0.602403	0.00210143	strum_danre	STRUM
g22302	1.17652	0.00408309	stt3b_human	STT3B
g20541	0.678736	0.00309401	stx4_bovin	STX4
g3762	0.590848	0.00690411	stx7_bovin	STX7
g22520	3.27809	0.00160269	stxb6_mouse	STXBP6
g4436	1.17719	6.4238e-08	sucb1_pig	SUCLA2
g5843	1.14229	5.45635e-07	sucb1_pig	SUCLA2
g8558	0.660266	0.00161543	suca_pig	SUCLG1
g866	0.881923	0.00191132	sucb2_pig	SUCLG2
g20009	4.30866	6.00572e-09	st6b1_gorgo	SULT6B1
g16082	1.07277	0.000199716	sumf2_bovin	SUMF2
g736	1.09907	1.5746e-05	surf1_fugru	SURF1
g14952	2.7397	5.02266e-05	sycp1_human	SYCP1
g14408	0.768702	0.00882705	p3_human	SYCP3
g5018	0.946032	0.000345582	sycp3_human	SYCP3
g6023	2.26913	0.000104445	syg_ponab	SYG
g26243	2.63188	1.54416e-09	syhc_fugru	SYHC
g18313	3.37653	5.39609e-06	syn1_human	SYN1
g20770	1.21658	0.00471684	syn2_human	SYN2
g4220	2.05124	0.000135392	syne2_human	SYNE2
g21031	0.741897	0.00797254	syph_human	SYP
g6380	0.981453	0.00334389	szt2_mouse	SZT2
g9039	0.786534	0.000136437	taf13_human	TAF13
g1710	0.62994	0.00365138	taf6_rat	TAF6
g20267	0.766805	0.00245519	taf9_mouse	TAF9
g11539	0.661311	0.00117027	tal1_danre	TAL1
g4532	1.06846	0.000231998	taok2_xenla	TAOK2
g11830	2.46584	0.000377626	sytc_rat	TARS
g11831	1.87834	0.00967475	sytc_mouse	TARS
g9071	1.18499	9.95792e-08	sytc2_xentr	TARSL2
g11962	1.04306	0.00351506	tatd3_danre	TATDN3
g2026	2.50173	0.00132265	tbb4_chick	TBB4
g30051	2.63585	0.000137789	tbc15_human	TBC1D15
g16459	1.31669	4.19718e-08	tbc24_xenla	TBC1D24
g11080	0.935864	0.000264353	tcea1_human	TCEA1
g4937	2.38537	0.00311234	tcfl5_human	TCFL5
g12254	2.17633	0.00804363	tcof_mouse	TCOF1
g18773	1.02689	0.000967335	tead4_human	TEAD4
g11633	1.52146	9.48983e-07	tet2_human	TET2
g68	1.56605	7.28209e-12	tx264_human	TEX264
g7902	6.19407	7.95063e-08	tex9_human	TEX9
g25426	0.867479	0.0040826	tfe3_human	TFE3
g8576	3.92487	1.05025e-21	tgbr3_pig	TGFBR3
g15036	1.63777	4.20072e-08	tgon2_mouse	TGOLN2
g13420	0.742726	0.0016083	thap8_human	THAP8
g4416	0.88533	4.98422e-06	thoc7_danre	THOC7
g28175	0.843507	2.01234e-05	tim10_danre	TIMM10
g22750	0.887585	0.00114721	tim9_human	TIMM9
g20796	1.15432	1.3337e-05	timp2_chick	TIMP2
g21587	1.07082	0.00298256	zo2_human	TJP2
g26860	1.25643	0.0028876	zo2_human	TJP2
g20688	0.721213	0.00773093	tle3_rat	TLE3
g1080	2.13327	0.000941716	tlr2_crigr	TLR2
g12485	0.900537	0.00533842	tlr3_mouse	TLR3
g18002	1.23046	0.00775827	tm2d1_danre	TM2D1
g31405	2.48619	0.00139509	erg24_mouse	TM7SF2
g17650	0.686408	0.00670929	tm9s2_rat	TM9SF2
g13299	7.15962	2.79694e-07	tmc3_human	TMC3
g13225	0.762328	0.00267944	tmco1_human	TMCO1
g16517	0.699067	0.00327532	tmed2_crigr	TMED2
g18076	1.67804	0.000218444	tmed3_mouse	TMED3
g15269	2.44197	4.23697e-13	tmed5_human	TMED5
g6799	0.9488	3.04913e-05	t120b_danre	TMEM120B
g11543	1.45806	0.00178959	t126a_mouse	TMEM126A
g3201	1.17268	0.000310953	t126a_mouse	TMEM126A
g7468	0.626234	0.000539975	tm144_mouse	TMEM144
g1432	1.09489	4.1877e-05	tm14c_danre	TMEM14C
g9645	4.02736	2.70546e-10	t150a_xentr	TMEM150A
g1222	1.15384	0.000302158	tm164_human	TMEM164
g20470	1.68175	0.000504441	tmm17_rat	TMEM17
g7721	2.78368	1.24055e-08	tmm18_danre	TMEM18
g23262	1.27643	0.000675307	tm192_danre	TMEM192
g9007	0.98636	0.0084038	tm203_human	TMEM203
g21497	0.993011	0.00037321	tm208_danre	TMEM208
g15984	1.0408	0.000407195	tm223_danre	TMEM223
g11148	3.12889	0.00814185	tmm26_human	TMEM26
g3568	1.21508	0.00320654	tmm42_ponab	TMEM42
g15632	2.68349	4.36118e-12	tmm62_human	TMEM62
g10712	0.783749	0.00293122	tmm65_mouse	TMEM65
g7040	2.26603	4.76034e-10	mks3_mouse	TMEM67
g18777	1.06666	1.95485e-05	tmm68_human	TMEM68
g3048	4.79207	4.22854e-17	tmm68_bovin	TMEM68
g12686	0.794479	0.00627972	tm87a_xentr	TMEM87A
g11062	1.07026	0.000360378	tmm98_bovin	TMEM98
g11169	1.27789	1.4969e-05	tmm49_danre	TMM49
g16237	0.707933	0.0026271	tmm85_salsa	TMM85
g25657	2.24583	4.20072e-08	tmm97_xentr	TMM97
g16887	3.81661	1.6068e-05	tmod1_bovin	TMOD1
g2757	3.65091	0.000500043	tmps7_human	TMPRSS7
g3243	0.841836	0.000114966	tmx3_xenla	TMX3
g14357	0.938449	0.00813387	tnks1_human	TNKS
g1591	0.873811	0.00455523	top1_human	TOP1
g1595	3.17126	6.02568e-40	t53i2_human	TP53INP2
g6927	1.20271	0.000625197	prpk_human	TP53RK
g2004	0.734107	0.00324716	tpd53_chick	TPD52L1
g30155	1.64136	0.00024464	tpr_human	TPR
g8510	0.907918	1.31329e-08	tpra1_danre	TPRA1
g5235	1.0606	0.0047943	tprkb_mouse	TPRKB
g10545	1.35327	3.49779e-15	tpst1_danre	TPST1
g12060	2.04056	1.93469e-06	tpst2_chick	TPST2
g12158	1.16493	0.0013775	tram2_human	TRAM2
g10269	1.06654	9.47794e-10	tppc1_mouse	TRAPPC1
g20843	1.10902	0.0002803	tpc2l_salsa	TRAPPC2L
g9785	1.41017	0.000664849	tpc6b_human	TRAPPC6B
g2505	1.38361	0.000558837	tppc9_xenla	TRAPPC9
g14696	1.11671	0.000369672	tri14_mouse	TRIM14
g22551	1.29122	0.00805738	tri33_danre	TRIM33
g21846	2.80526	0.000239219	tri35_human	TRIM35
g25503	1.76454	0.00118948	tri46_human	TRIM46
g19896	1.01569	0.00307978	cip4_danre	TRIP10
g43	0.820504	0.000949942	trnt1_human	TRNT1
g18937	1.06613	0.000894805	trrap_human	TRRAP
g27259	2.78098	0.00352132	trrap_human	TRRAP
g5282	0.919505	2.12846e-08	tsn14_human	TSPAN14
g11839	1.20769	0.000575521	tsn8_bovin	TSPAN8
g11840	0.850541	0.00312082	tsn8_bovin	TSPAN8
g24067	0.99959	0.00996565	fcl_crigr	TSTA3
g9674	2.22608	0.00253561	tstd1_human	TSTD1
g5709	0.916582	0.00322341	ttc13_human	TTC13
g6448	2.13371	5.6689e-08	ttc31_human	TTC31
g23551	1.84603	0.00957833	ttl12_mouse	TTLL12
g2192	1.26029	0.00180862	ttll7_mouse	TTLL7
g9367	1.79632	2.30587e-12	ttyh3_danre	TTYH3
g4786	1.89365	8.05322e-08	tbb4_xenla	TUBB4
g8169	2.0144	2.54021e-06	tbd_macfa	TUBD1
g21993	0.927634	0.00339895	gcp3_xenla	TUBGCP3
g2115	0.738353	0.00125749	twf2_danre	TWF2
g8150	5.52691	2.95349e-09	thio_ophha	TXN
g9309	0.983554	0.000506855	txd12_human	TXNDC12
g90	1.08628	1.26342e-05	txd17_danre	TXNDC17
g11284	0.998663	0.000440583	txn4b_human	TXNL4B
g13840	1.94872	0.000801458	tyro3_danre	TYRO3
g5558	1.52593	2.24602e-05	ube2a_mouse	UBE2A
g10240	1.00232	1.28549e-05	ub2d2_rat	UBE2D2
g14544	0.525088	0.00210944	ubc9_rat	UBE2I
g23334	0.729997	0.00137032	ube2n_rat	UBE2N
g26097	0.676936	0.0081587	ube2n_human	UBE2N
g6892	0.780731	2.11131e-06	ub2v1_bovin	UBE2V1
g1100	0.853183	5.54354e-07	ub2v2_danre	UBE2V2
g4096	0.786718	0.00364872	ube2w_human	UBE2W
g4860	0.493578	0.000417981	ube4a_ponab	UBE4A
g12679	1.04294	3.29569e-06	ubfd1_human	UBFD1
g18929	0.774163	0.000675307	ubia1_chick	UBIAD1
g24208	0.833346	0.00227491	ubl5_mesau	UBL5
g2378	1.29858	7.48709e-07	ubl7_human	UBL7
g17693	1.07865	2.81712e-08	ubr3_human	UBR3
g9982	0.674347	0.00586689	ubr5_rat	UBR5
g4780	0.519755	0.00529041	uchl5_pig	UCHL5
g1260	1.8006	2.6564e-09	ucp2_rat	UCP2
g17005	0.817717	0.00444517	uggg2_human	UGGT2
g6363	0.49187	0.0020898	ren3b_human	UPF3B
g22	1.14399	0.00983412	qcr1_mouse	UQCRC1
g239	0.483514	0.00921004	qcr2_bovin	UQCRC2
g5263	0.611553	0.00137404	qcr8_mouse	UQCRQ
g8792	0.594386	0.00845335	usf1_bovin	USF1
g732	0.924943	4.51715e-05	ubp20_danre	USP20
g20002	1.53049	2.22249e-08	ubp34_mouse	USP34
g26890	1.09227	0.000257168	uxs1_danre	UXS1
g11894	0.975597	0.000212449	vdac1_rabit	VDAC1
g10215	1.25416	1.53753e-08	vkorl_rat	VKORC1L1
g7219	0.885373	1.75252e-05	vma21_danre	VMA21
g21605	2.743	5.0636e-08	vnx1_yeast	VNX1
g795	0.835629	2.21601e-05	vps16_mouse	VPS16
g15878	0.496309	0.00411988	vp26a_danre	VPS26A
g3628	0.953966	1.11975e-06	vp26a_danre	VPS26A
g10308	0.872041	0.00178847	vp37a_mouse	VPS37A
g28412	2.40779	0.000521643	vps52_human	VPS52
g22902	0.8101	0.00451493	vps54_mouse	VPS54
g14618	0.968009	0.0021949	vrk3_mouse	VRK3
g4625	2.04702	3.97823e-08	vta1_bovin	VTA1
g3865	9.2638	2.10053e-87	vit_acitr	VTG
g25758	11.5041	4.42533e-30	vit_oncmy	VTG1
g9949	11.3882	4.25219e-24	vit_oncmy	VTG1
g29697	11.4746	1.50221e-19	vit2_funhe	VTG2
g30402	11.1325	4.32879e-23	vit2_funhe	VTG2
g20664	0.995034	0.000169509	wac_human	WAC
g6849	1.4072	0.00130921	wapl_human	WAPL
g2672	2.60535	1.01286e-05	sywc_ponab	WARS
g13120	1.19057	3.59839e-05	wdr1_human	WDR1
g2168	0.711477	0.00849227	wdr26_danre	WDR26
g10866	0.784599	0.0016508	wipi4_danre	WDR45
g2565	1.15498	1.18979e-06	wdr61_danre	WDR61
g4985	1.16731	0.00573023	wdr7_mouse	WDR7
g11482	2.05012	3.44488e-08	mep50_ponab	WDR77
g1163	2.51632	1.66136e-07	wipi1_mouse	WIPI1
g17248	1.29312	0.000324016	wipi1_mouse	WIPI1
g10145	0.76061	0.00517287	wisp1_human	WISP1
g20548	1.15389	5.16197e-07	wnk1_human	WNK1
g22085	1.01713	0.00242329	wnt4_chick	WNT4
g26009	1.79597	0.000359557	kibra_mouse	WWC1
g2122	1.15766	1.62864e-06	xpc_mouse	XPC
g27329	0.796947	0.00334148	xpo1_mouse	XPO1
g19860	0.870762	0.00556626	xpo6_mouse	XPO6
g7498	0.649964	0.000292797	xylb_mouse	XYLB
g7552	2.46665	0.00919287	syyc_danre	YARS
g15422	0.795425	0.000867185	yc029_human	YC029
g11431	0.981525	0.00346103	yif1b_danre	YIF1B
g10915	0.619925	0.00228351	yipf1_rat	YIPF1
g16313	0.834898	1.55365e-05	yipf4_human	YIPF4
g17605	0.486734	0.00512871	143ba_danre	YWHABA
g12412	1.03744	8.94295e-06	1433e_human	YWHAE
g11309	1.61034	7.17371e-07	143g1_danre	YWHAG1
g16519	0.973341	0.000956402	zc3hd_human	ZC3H13
g3324	0.642723	0.00623479	zc3he_danre	ZC3H14
g7970	0.684418	0.00157656	zc3hf_danre	ZC3H15
g17828	1.62266	2.2541e-05	nipa_xentr	ZC3HC1
g4476	0.675115	0.00414804	zdh15_xenla	ZDHHC15
g3177	1.11248	0.00758721	zdh16_mouse	ZDHHC16
g7683	0.813709	0.00189808	cb076_danre	ZGC:101851
g1923	0.803158	0.000959233	cx056_danre	ZGC:103697
g17871	0.90137	0.00958968	ca050_danre	ZGC:112255
g15950	1.27946	1.11853e-06	zgpat_salsa	ZGPAT
g14284	0.994031	0.00252324	zmiz1_human	ZMIZ1
g19486	0.630765	0.00386391	zmy11_human	ZMYND11
g9027	1.20863	0.00259436	zn143_danre	ZNF143
g21749	0.786628	0.00668532	zn330_bovin	ZNF330
g13455	0.611084	0.00271328	zn468_human	ZNF468
g6741	0.757276	0.000622267	zn503_danre	ZNF503
g16849	1.3782	0.00253025	zn665_human	ZNF665
g26454	0.647549	0.00768637	zn687_mouse	ZNF687
g4292	0.666049	0.00392973	zn740_human	ZNF740
g3124	1.76785	0.000328052	znfx1_human	ZNFX1
g6731	1.96917	1.90789e-07	znhi2_human	ZNHIT2
g9843	1.89991	0.00316089	znrf1_danre	ZNRF1
g2896	0.552158	0.00705902	zran1_xentr	ZRANB1
g18018	2.99124	7.2761e-06	zwilc_xentr	ZWILCH
g12590	1.29723	0.000241301	zzef1_human	ZZEF1
g17793	1.83329	0.000526554	aak1_rat	AAK1
g5359	2.21469	9.92781e-05	syac_mouse	AARS
g21663	-3.6065	2.16627e-08	a1at_cypca	A1AT
g33584	-3.1177	1.71237e-08	a1at2_horse	A1AT2
g1320	-0.962403	3.24964e-07	a1cf_ponab a1cf_ponab	A1CF
g14741	-3.29154	0.00529492	a2mg_rat a2mg_rat	A2M
g3378	-0.895484	0.000278109	a2mg_rat a2mg_rat	A2M
g4770	-2.47733	6.74226e-11	abca1_human abca1_human	ABCA1
g476	-1.23429	1.04235e-06	abca4_mouse abca4_mouse	ABCA4
g9905	-2.34515	0.000160907	mrp1_mouse mrp1_mouse	ABCC1
g19773	-1.20222	1.57951e-13	abce1_human abce1_human	ABCE1
g19094	-1.12297	0.00490101	abcg5_human abcg5_human	ABCG5
g1362	-0.704812	0.000163933	abheb_rat abheb_rat	ABHD14B
g5491	-1.31846	2.81982e-05	abh2a_danre abh2a_danre	ABHD2A
g18872	-0.633925	0.00364579	abl1_mouse abl1_mouse	ABL1
g10783	-1.79012	2.50032e-05	ablm1_mouse ablm1_mouse	ABLIM1
g6436	-1.73224	1.15616e-07	acd11_ponab acd11_ponab	ACAD11
g6437	-1.20565	3.60882e-06	acd11_chick acd11_chick	ACAD11
g6439	-0.922767	0.000160078	acd11_chick acd11_chick	ACAD11
g8035	-1.39937	0.00966115	acad8_mouse acad8_mouse	ACAD8
g2767	-1.19883	0.00233919	acadl_mouse acadl_mouse	ACADL
g15264	-1.58361	0.00303421	acc2a_danre	ACC2A
g13967	-2.70839	0.0043292	accn2_opsta	ACCN2
g16224	-2.26278	0.000134936	acly_sheep acly_sheep	ACLY
g15270	-1.53606	0.000779799	acly_caeel acly_caeel	ACLY-1
g11073	-2.19622	8.7148e-10	acmsd_mouse acmsd_mouse	ACMSD
g7190	-2.84006	2.71485e-07	acod_cypca	ACOD
g4470	-3.35802	0.00955596	irg1_mouse irg1_mouse	ACOD1
g16215	-1.43054	2.33281e-05	acsf2_danre acsf2_danre	ACSF2
g7121	-0.957083	0.000722975	acvr1_chick acvr1_chick	ACVR1
g13001	-0.901579	0.00444517	ada10_human ada10_human	ADAM10
g30697	-1.68804	0.00431545	ada15_mouse ada15_mouse	ADAM15
g20506	-1.57267	0.000539945	ada15_rat ada15_rat	ADAM15
g14411	-1.51592	2.32513e-05	ada15_mouse ada15_mouse	ADAM15
g6450	-2.11274	3.33771e-05	ada19_human ada19_human	ADAM19
g4227	-1.28177	0.00518898	ada22_xenla ada22_xenla	ADAM22
g6005	-1.7561	0.00379039	ats7_human ats7_human	ADAMTS7
g7807	-1.15778	0.00182404	atl1_mouse atl1_mouse	ADAMTSL1
g25324	-6.70125	1.90755e-17	adh1_gadca	ADH1
g31378	-6.22099	1.07858e-27	adhx_bovin adhx_bovin	ADH5
g25323	-3.51742	4.41702e-20	adhl_gadmo	ADHL
g22156	-1.11559	0.000767573	adhx_spaau	ADHX
g7513	-6.00354	9.14769e-31	ado_macfa	ADO
g5643	-2.5521	0.000190746	ada2b_danre ada2b_danre	ADRA2B
g14552	-1.49165	1.37748e-14	pur8_chick pur8_chick	ADSL
g3114	-1.87141	3.40612e-10	aebp1_human aebp1_human	AEBP1
g31486	-2.24028	0.0040157	af1l1_danre af1l1_danre	AFAP1L1
g26272	-1.99678	0.0009844	af1l1_danre af1l1_danre	AFAP1L1
g23502	-1.41771	0.000601422	afad_human afad_human	AFDN
g2027	-0.679981	8.26203e-05	afg32_bovin afg32_bovin	AFG3L2
g22712	-3.18867	0.00806204	agap1_human agap1_human	AGAP1
g2055	-2.23447	1.51884e-06	agfg2_human agfg2_human	AGFG2
g7476	-1.7947	5.04658e-09	speb_chick speb_chick	AGMAT
g6276	-1.64889	1.54218e-07	plcd_human plcd_human	AGPAT4
g481	-1.60884	0.00129468	agtrb_xenla agtrb_xenla	AGTR1-B
g6551	-1.58948	1.19827e-11	agt2_ponab agt2_ponab	AGXT2
g7541	-2.91807	2.03273e-38	sahhb_xenla sahhb_xenla	AHCY-B
g5298	-2.12022	0.00387625	ahnk_human ahnk_human	AHNAK
g32223	-1.74002	0.00127586	ahnk_human ahnk_human	AHNAK
g17295	-1.74787	5.36484e-10	ahr_delle ahr_delle	AHR
g3257	-1.09896	0.00138929	aif1l_mouse aif1l_mouse	AIF1L
g22028	-2.98849	3.62765e-06	aim1_human	AIM1
g14142	-1.04766	1.78475e-08	aip_human aip_human	AIP
g3842	-0.777141	0.0096472	kad4_ponab kad4_ponab	AK4
g4399	-2.46388	3.17974e-06	kad7_human kad7_human	AK7
g3895	-1.66701	5.0993e-05	aldr_rabit aldr_rabit	AKR1B1
g14988	-1.85582	1.4733e-32	ark72_rat ark72_rat	AKR7A2
g9008	-1.11366	0.000894805	hem2_macfa hem2_macfa	ALAD
g16653	-1.30235	0.000844269	c166a_danre c166a_danre	ALCAMA
g31978	-2.44233	5.99059e-05	aldh2_horse aldh2_horse	ALDH2
g30323	-2.43433	5.79245e-17	aldh2_rat aldh2_rat	ALDH2
g22556	-2.00367	1.849e-13	aldh2_bovin aldh2_bovin	ALDH2
g32716	-1.29384	0.00176986	al3a2_rat al3a2_rat	ALDH3A2
g2647	-1.84773	2.56671e-08	mmsa_mouse mmsa_mouse	ALDH6A1
g20031	-1.23139	2.42637e-05	al7a1_bovin al7a1_bovin	ALDH7A1
g22499	-0.919921	0.00109175	al8a1_danre al8a1_danre	ALDH8A1
g34071	-3.15428	1.62874e-10	aldob_danre aldob_danre	ALDOB
g32517	-3.15041	1.62321e-28	aldob_spaau aldob_spaau	ALDOB
g19292	-1.55907	0.000152035	aldob_danre aldob_danre	ALDOB
g22859	-1.29449	0.00782784	alpk1_human alpk1_human	ALPK1
g32679	-3.57284	4.70309e-12	alsi_tamsi	ALSI
g7275	-1.09668	3.66023e-08	ambp_plepl	AMBP
g6607	-0.9061	0.00101089	amfr_mouse amfr_mouse	AMFR
g20914	-1.26531	0.000309674	amot_mouse amot_mouse	AMOT
g10969	-1.04191	0.00053322	amol2_human amol2_human	AMOTL2
g21311	-1.26365	0.00104934	ampm1_danre	AMPM1
g23762	-1.22963	1.02591e-05	ampm2_bovin	AMPM2
g15894	-0.68925	0.00149877	ampm2_human	AMPM2
g1356	-0.738768	0.00201558	gcst_human gcst_human	AMT
g1128	-1.17858	0.000650383	amyp_human amyp_human	AMY2A
g10720	-2.02082	0.00185126	angp1_bovin angp1_bovin	ANGPT1
g28544	-3.21642	0.00279656	angl2_mouse angl2_mouse	ANGPTL2
g21130	-1.90632	0.000101689	angl2_human angl2_human	ANGPTL2
g9556	-1.53935	0.00597191	angl2_mouse angl2_mouse	ANGPTL2
g19526	-1.38597	0.00703996	ank3_human ank3_human	ANK3
g1018	-0.946679	0.00588771	ank3_human ank3_human	ANK3
g4040	-0.913803	0.00990301	ank3_human ank3_human	ANK3
g5561	-2.04287	3.61026e-13	anr10_chick anr10_chick	ANKRD10
g9249	-0.652782	0.00909853	anr12_human anr12_human	ANKRD12
g18890	-3.35887	1.75154e-13	ampn_chick ampn_chick	ANPEP
g18889	-2.08327	6.31164e-10	ampn_chick ampn_chick	ANPEP
g19017	-1.87865	1.09885e-07	antigen	ANTIGEN
g5582	-1.15733	0.00957169	antr2_human antr2_human	ANTXR2
g2355	-2.98365	1.12475e-06	anx2a_xenla anx2a_xenla	ANXA2-A
g28074	-0.997325	0.00291636	ap1ar_human ap1ar_human	AP1AR
g6197	-4.83952	5.82747e-05	ap3b2_human ap3b2_human	AP3B2
g15959	-2.19675	0.000934426	apoa1_rabit apoa1_rabit	APOA1
g15956	-0.854509	0.000444509	apoeb_danre apoeb_danre	APOEB
g14305	-1.50224	0.000507984	dp13b_mouse dp13b_mouse	APPL2
g214	-2.852	2.6564e-09	aqp1_mouse aqp1_mouse	AQP1
g33622	-3.68072	0.000696993	big1_bovin big1_bovin	ARFGEF1
g4459	-2.48498	2.50238e-06	argi1_pig argi1_pig	ARG1
g11361	-1.0812	0.00293759	argl1_xentr argl1_xentr	ARGLU1
g24938	-1.37176	0.00878797	rhg21_human rhg21_human	ARHGAP21
g1135	-1.42228	0.00181188	rhg29_danre rhg29_danre	ARHGAP29
g1134	-1.05715	0.000187403	rhg29_danre rhg29_danre	ARHGAP29
g1606	-0.788811	0.00100462	rhg39_mouse rhg39_mouse	ARHGAP39
g2702	-1.13183	0.000152141	rhg05_human rhg05_human	ARHGAP5
g940	-1.86899	0.000246551	rhg06_human rhg06_human	ARHGAP6
g10063	-1.63974	0.000535648	arhga_human arhga_human	ARHGEF10
g14102	-2.17421	4.41864e-06	argal_human argal_human	ARHGEF10L
g13378	-1.1372	0.00162068	arhgb_rat arhgb_rat	ARHGEF11
g13377	-0.859177	0.00846894	arhgb_rat arhgb_rat	ARHGEF11
g12202	-1.01175	0.00843321	ari1a_mouse ari1a_mouse	ARID1A
g8531	-3.75009	7.48709e-07	ari1b_human ari1b_human	ARID1B
g15930	-2.9852	2.20607e-05	ari1b_human ari1b_human	ARID1B
g18782	-1.96408	2.27793e-06	arl4a_rat arl4a_rat	ARL4A
g20632	-1.46912	0.00142816	arl8a_human arl8a_human	ARL8A
g17099	-1.19888	0.000501337	arly_ranca	ARLY
g17425	-0.9769	0.00103923	arnt_oncmy arnt_oncmy	ARNT
g968	-0.690623	0.000195832	arnt2_danre arnt2_danre	ARNT2
g3142	-1.0987	1.26344e-06	arsd_human arsd_human	ARSD
g16587	-2.7031	2.81862e-43	nar1_mouse nar1_mouse	ART1
g18171	-1.59696	0.00045885	as3mt_mouse as3mt_mouse	AS3MT
g3434	-1.84772	7.86067e-12	lpp60_human lpp60_human	ASPG
g18515	-1.36324	9.73657e-05	atf6b_mouse atf6b_mouse	ATF6B
g5087	-0.858818	6.46878e-06	atg13_danre atg13_danre	ATG13
g9493	-0.860141	0.00939569	atg5_bovin atg5_bovin	ATG5
g15018	-1.70111	8.32841e-08	atoh8_mouse atoh8_mouse	ATOH8
g10186	-0.891125	6.69466e-05	at10a_mouse at10a_mouse	ATP10A
g29532	-1.36481	0.00011829	at11c_human at11c_human	ATP11C
g29249	-1.13322	0.0010164	at11c_human at11c_human	ATP11C
g4697	-1.12151	6.40697e-10	at5g2_bovin at5g2_bovin	ATP5MC2
g7389	-3.92587	1.72731e-07	vpp1_human vpp1_human	ATP6V0A1
g7390	-1.28622	0.00457284	vpp1_chick vpp1_chick	ATP6V0A1
g13446	-0.911177	0.00407573	at8b5_mouse at8b5_mouse	ATP8B5
g25610	-1.70116	0.00358228	axn2_danre	AXN2
g20315	-0.853827	0.00654189	b2mg_cypca b2mg_cypca	B2M
g7632	-1.10904	0.000447103	b4gt1_bovin b4gt1_bovin	B4GALT1
g19730	-1.48513	0.00117766	baip2_mouse baip2_mouse	BAIAP2
g2483	-0.69544	0.00423783	banp_mouse banp_mouse	BANP
g1352	-1.08556	0.00496846	bap1_danre bap1_danre	BAP1
g2830	-1.31852	6.99676e-05	barh2_human barh2_human	BARHL2
g5049	-0.832533	0.00136098	baz2a_xenla baz2a_xenla	BAZ2A
g20686	-1.09151	0.000324628	bbx_human bbx_human	BBX
g15157	-1.19758	0.000230779	bcar1_human bcar1_human	BCAR1
g22195	-0.612054	0.003811	spf27_danre spf27_danre	BCAS2
g1211	-2.22512	0.000871182	chle_human chle_human	BCHE
g8224	-2.34449	4.60512e-05	bcl2_mouse bcl2_mouse	BCL2
g9424	-0.579958	0.00816799	b2l12_human b2l12_human	BCL2L12
g9583	-1.23283	0.00878339	bcr_human bcr_human	BCR
g2262	-6.88996	7.88231e-12	pgs1_human pgs1_human	BGN
g47	-2.03831	6.46159e-07	bhe40_mouse bhe40_mouse	BHLHE40
g2718	-2.68443	2.89224e-09	bhmt1_xentr bhmt1_xentr	BHMT
g9747	-1.91633	3.31478e-05	bin1_rat bin1_rat	BIN1
g19422	-3.93986	4.45517e-23	biea_human biea_human	BLVRA
g9669	-0.56546	0.00980207	bmp1_human bmp1_human	BMP1
g18230	-2.03577	0.00235971	bmp10_human bmp10_human	BMP10
g10937	-2.41439	0.000516021	bmper_mouse bmper_mouse	BMPER
g29200	-0.646612	0.003639	bsdc1_danre bsdc1_danre	BSDC1
g6760	-1.38976	4.60085e-08	btf3_human btf3_human	BTF3
g2946	-1.21673	4.01264e-09	btf3_mouse btf3_mouse	BTF3
g16646	-2.86285	4.76421e-08	c1ql2_human c1ql2_human	C1QL2
g10077	-1.07678	0.00105897	c1r_macfa c1r_macfa	C1R
g14950	-2.34891	5.64242e-05	co3_oncmy co3_oncmy	C3
g25007	-2.30607	1.11592e-05	co3_oncmy co3_oncmy	C3
g15575	-2.17364	8.35977e-09	co3_oncmy co3_oncmy	C3
g10695	-1.56756	0.000230808	co3_oncmy co3_oncmy	C3
g27449	-1.30353	0.00911994	c3p1_human c3p1_human	C3P1
g11158	-1.48566	0.0068011	co4_rat co4_rat	C4
g9992	-1.5936	6.58511e-05	co8a_human co8a_human	C8A
g8727	-1.61627	0.000153028	co8b_oncmy co8b_oncmy	C8B
g22216	-2.36387	0.00301795	ca051_mouse	CA051
g4590	-1.18925	3.15295e-06	ca093_xenla	CA093
g22215	-3.01266	0.00325965	cah14_human cah14_human	CA14
g19707	-1.26372	4.98957e-05	pyr1_squac pyr1_squac	CAD
g7855	-2.90249	0.00125271	cadn_drome cadn_drome	CADN
g27673	-1.96754	1.21597e-06	caco1_danre caco1_danre	CALCOCO1
g4279	-1.06784	0.00231061	caco1_danre caco1_danre	CALCOCO1
g5332	-0.801772	0.000552466	kcc2d_pig kcc2d_pig	CAMK2D
g7618	-1.73864	3.16e-08	kc2d1_danre kc2d1_danre	CAMK2D1
g12016	-1.77543	0.00145085	cao_chlre cao_chlre	CAO
g11639	-0.942747	0.0049926	can2_chick can2_chick	CAPN2
g12870	-3.06012	1.59406e-17	can5_mouse can5_mouse	CAPN5
g4617	-3.03996	1.51973e-14	can5_mouse can5_mouse	CAPN5
g1227	-2.41836	5.28125e-06	can5_mouse can5_mouse	CAPN5
g3749	-2.3506	5.63574e-05	car11_human car11_human	CARD11
g18388	-0.768381	0.000422577	casc4_chick casc4_chick	CASC4
g1146	-1.18745	9.12076e-06	cski2_human cski2_human	CASKIN2
g7245	-1.35074	1.36487e-05	cata_danre cata_danre	CAT
g7246	-0.588767	0.00512871	cata_danre cata_danre	CAT
g642	-1.64561	0.00659055	cav2_fugru	CAV2
g2768	-3.39812	0.00103656	cb067_mouse	CB067
g16289	-1.7606	0.00337811	mtg8r_xenla mtg8r_xenla	CBFA2T2
g6078	-1.40549	1.47543e-06	cbs_macfa cbs_macfa	CBS
g18066	-2.6224	1.65293e-13	cbx7_human cbx7_human	CBX7
g18133	-1.10936	0.000147477	cbx7_rat cbx7_rat	CBX7
g13238	-0.713113	0.00941326	cc017_danre	CC017
g6176	-0.971839	0.00592908	cc058_xentr	CC058
g19527	-1.01691	0.0084131	ccdc6_human ccdc6_human	CCDC6
g3685	-2.09782	2.43567e-22	ccni_human ccni_human	CCNI
g28161	-2.13925	1.31646e-13	tcpg_xenla tcpg_xenla	CCT3
g29204	-2.05776	6.03069e-18	tcpg_xenla tcpg_xenla	CCT3
g26759	-1.89584	5.26889e-19	tcpg_human tcpg_human	CCT3
g16081	-0.571702	0.00077429	tcpz_rabit tcpz_rabit	CCT6
g20344	-1.53198	9.10172e-23	tcpq_mouse tcpq_mouse	CCT8
g25781	-1.23579	0.000318943	cd151_human cd151_human	CD151
g16890	-1.26586	0.000383334	c209a_mouse c209a_mouse	CD209A
g24464	-1.28397	0.000197528	cd276_human cd276_human	CD276
g7704	-0.87541	3.34441e-07	cd82_rat cd82_rat	CD82
g21523	-1.93047	3.25251e-07	cdd_mouse cdd_mouse	CDA
g10750	-2.15675	7.25978e-05	borg5_human borg5_human	CDC42EP1
g2842	-2.49949	0.00225182	borg1_bovin borg1_bovin	CDC42EP2
g9192	-1.7734	0.00445234	c42s2_danre c42s2_danre	CDC42SE2
g570	-1.64938	3.6265e-06	c42s2_bovin c42s2_bovin	CDC42SE2
g7038	-2.06255	0.0017072	cad17_human cad17_human	CDH17
g11487	-3.91708	0.000736652	cad23_mouse cad23_mouse	CDH23
g31736	-1.90731	0.00533842	cdkl5_human cdkl5_human	CDKL5
g5614	-1.53772	3.31243e-14	cdn1a_mouse cdn1a_mouse	CDKN1A
g10742	-4.01032	6.31832e-07	cdo1_danre cdo1_danre	CDO1
g8987	-1.86218	2.53741e-08	ce041_human	CE041
g12611	-1.08239	0.00118923	ce041_human	CE041
g16641	-1.22292	8.49503e-06	cebpa_human cebpa_human	CEBPA
g1102	-1.54043	5.65643e-05	cebpd_human cebpd_human	CEBPD
g348	-1.30898	0.00244088	celr1_mouse celr1_mouse	CELSR1
g26788	-1.83617	0.00480161	ce350_human ce350_human	CEP350
g20135	-1.85648	8.89302e-05	cf145_mouse	CF145
g10023	-0.96925	0.00366623	cf204_human	CF204
g8748	-1.50715	0.0028993	cfab_ponpy cfab_ponpy	CFB
g16242	-1.24643	9.16524e-05	cfab_ponpy cfab_ponpy	CFB
g22923	-1.6843	0.000521643	cfah_human cfah_human	CFH
g11533	-1.31855	0.00980497	cflar_human cflar_human	CFLAR
g21864	-3.00362	1.32174e-07	cg058_human	CG058
g12997	-1.38173	2.65077e-05	cgnl1_human cgnl1_human	CGNL1
g10815	-1.47939	0.00161937	ch004_mouse	CH004
g6455	-1.53415	3.09775e-12	chch6_human	CHCH6
g16938	-1.92474	0.00112325	chd2_human chd2_human	CHD2
g26767	-0.865336	5.70594e-06	chd2_human chd2_human	CHD2
g1714	-0.735571	0.00444182	chd3_human chd3_human	CHD3
g27343	-0.703611	0.0077338	chd4_human chd4_human	CHD4
g16236	-1.08554	0.00185483	chd8_danre chd8_danre	CHD8
g22618	-1.68166	4.17543e-06	chia_mouse chia_mouse	CHIA
g991	-2.80937	3.74069e-09	chl1_human	CHL1
g1224	-3.40279	4.9358e-05	crdl1_human crdl1_human	CHRDL1
g6751	-2.12161	5.45098e-05	acm2_chick acm2_chick	CHRM2
g15414	-1.38941	0.00132816	ci117_danre	CI117
g18042	-1.33572	0.00110459	ci150_mouse	CI150
g7026	-1.60514	0.000678179	c2ta_human c2ta_human	CIITA
g21541	-0.992263	0.000413535	cinp_mouse cinp_mouse	CINP
g20198	-1.87323	2.56024e-06	cisd1_mouse cisd1_mouse	CISD1
g9484	-2.23333	2.73214e-07	cj058_xentr	CJ058
g9483	-1.26971	8.81469e-05	cj058_danre	CJ058
g4562	-2.18074	0.00109613	ck046_rat	CK046
g6538	-0.979856	0.00796328	cla1a_xenla cla1a_xenla	CLASP1-A
g19476	-2.04404	2.296e-06	class	CLASS
g6880	-1.33065	0.00182404	cld1_rat cld1_rat	CLDN1
g3884	-1.57566	0.000826442	cld3_rat cld3_rat	CLDN3
g20275	-0.73838	0.0032216	cldn1_macfa cldn1_macfa	CLDND1
g14694	-0.690719	0.00533965	clca_bovin clca_bovin	CLTA
g2538	-2.41482	4.35984e-10	clus_cotja clus_cotja	CLU
g196	-2.35424	3.75632e-09	cmbl_xenla cmbl_xenla	CMBL
g5296	-1.68876	0.00478939	cn073_human	CN073
g15	-0.687414	1.316e-05	cnbp_bovin cnbp_bovin	CNBP
g22539	-0.707932	0.00258337	cnot1_danre cnot1_danre	CNOT1
g3018	-1.7273	3.24479e-05	coea1_chick coea1_chick	COL14A1
g15544	-3.58132	4.28075e-17	cola1_human cola1_human	COL21A1
g14358	-2.39454	0.00469097	co6a6_human co6a6_human	COL6A6
g5825	-1.18692	0.000913668	col10_human col10_human	COLEC10
g7209	-0.947917	0.00931054	csn8_danre csn8_danre	COPS8
g12166	-1.51494	0.00533748	cor2b_human cor2b_human	CORO2B
g2322	-1.70869	0.000101261	cox42_thuob	COX42
g33862	-1.52475	0.0062444	coxam_human	COXAM
g15402	-1.15866	0.00931054	cp4v3_rat	CP4V3
g16941	-2.13188	3.51822e-06	cbpm_mouse cbpm_mouse	CPM
g17955	-0.856649	0.00334389	cbpn_human cbpn_human	CPN1
g12030	-2.22922	0.00239746	cpne8_human cpne8_human	CPNE8
g17784	-2.64135	0.000404779	efc4b_human efc4b_human	CRACR2A
g11108	-1.22884	3.07672e-05	cacp_colli cacp_colli	CRAT
g23871	-1.89082	1.24802e-05	creg2_mouse creg2_mouse	CREG2
g15837	-1.06498	0.00632769	crip2_rat crip2_rat	CRIP2
g27062	-3.1331	0.00892669	cry1_sylbo cry1_sylbo	CRY1
g19760	-0.585288	0.0097724	cry1_sylbo cry1_sylbo	CRY1
g950	-1.0844	0.00137977	cry2_human cry2_human	CRY2
g10756	-3.15982	2.70287e-05	crgna_danre crgna_danre	CRYGNA
g10701	-0.641474	0.000592115	cs056_bovin	CS056
g31920	-0.745506	6.97135e-05	csde1_rat csde1_rat	CSDE1
g32262	-0.671088	0.000587353	csde1_human csde1_human	CSDE1
g15440	-2.24551	0.00615656	cspg4_human cspg4_human	CSPG4
g490	-1.60624	2.66858e-06	csrn3_mouse csrn3_mouse	CSRNP3
g3764	-1.42332	0.00737639	ctgf_human	CTGF
g3860	-1.69991	0.00012236	cgl_rat cgl_rat	CTH
g10432	-1.14223	0.000630422	ctnb1_bovin ctnb1_bovin	CTNNB1
g14766	-1.12417	4.36412e-05	ctnd1_human ctnd1_human	CTNND1
g32076	-1.00263	0.000626799	ctnd1_mouse ctnd1_mouse	CTNND1
g14549	-2.14084	1.95426e-09	catd_chiha catd_chiha	CTSD
g14048	-12.0146	1.51006e-33	ctx_sepes	CTX
g30613	-4.46263	5.11734e-05	cy561_mouse cy561_mouse	CYB561
g30683	-3.28105	1.76065e-10	b561 cy561_mouse	CYB561
g2029	-1.60749	2.17439e-10	cyb5_human cyb5_human	CYB5A
g26887	-1.23638	0.00010995	cyfp2_mouse cyfp2_mouse	CYFIP2
g7993	-2.2564	3.84407e-05	cp24a_human cp24a_human	CYP24A1
g26034	-1.49671	8.54996e-05	cp27a_rat cp27a_rat	CYP27A1
g31223	-2.06931	1.67396e-06	cp2dq_rat cp2dq_rat	CYP2D26
g5471	-1.07754	1.07044e-06	cp2j2_human cp2j2_human	CYP2J2
g14982	-0.988436	0.000962367	c330_funhe c330_funhe	CYP3A30
g25364	-0.944116	0.0046072	c330_funhe c330_funhe	CYP3A30
g14966	-8.81267	3.25644e-09	cp7a1_human cp7a1_human	CYP7A1
g1310	-1.02073	0.0096362	cp8b1_human cp8b1_human	CYP8B1
g4725	-2.50127	9.39699e-06	cyr61_pantr	CYR61
g14624	-1.27409	0.00379204	cltr1_cavpo cltr1_cavpo	CYSLTR1
g10829	-1.02	0.0070188	cyt_cotja	CYT
g28551	-1.47646	0.000180934	cyh1_human cyh1_human	CYTH1
g8669	-3.1515	0.000627709	dab1_human dab1_human	DAB1
g6629	-1.69119	6.85687e-07	dab2_rat dab2_rat	DAB2
g12352	-1.22396	0.00120435	dab2_mouse dab2_mouse	DAB2
g24803	-2.14263	5.23124e-06	oxda_macfa oxda_macfa	DAO
g7271	-2.53583	1.26304e-12	dopo_bovin dopo_bovin	DBH
g11328	-0.805587	0.0009441	dbnl_bovin dbnl_bovin	DBNL
g13473	-4.35585	0.000316987	dbx2_human dbx2_human	DBX2
g18626	-1.30588	0.00103556	dcaf6_mouse dcaf6_mouse	DCAF6
g12395	-1.23371	0.0001663	pgs2_cotja pgs2_cotja	DCN
g1169	-0.540188	0.00651118	dcxr_mesau dcxr_mesau	DCXR
g4724	-0.86039	0.00500995	ddah1_human ddah1_human	DDAH1
g21077	-2.05784	4.44576e-09	y8948_dicdi y8948_dicdi	DDB_G0268948
g18033	-1.03104	0.000213757	dopdb_xenla dopdb_xenla	DDT-B
g19276	-1.78796	1.18097e-08	ddx17_mouse ddx17_mouse	DDX17
g7020	-0.766948	0.00219715	dd19b_human dd19b_human	DDX19B
g15876	-1.66612	2.06508e-10	ddx21_human ddx21_human	DDX21
g27265	-1.10069	0.000474288	ddx39_human	DDX39
g14613	-2.41708	2.35687e-07	ddx4_macfa ddx4_macfa	DDX4
g1912	-0.734328	0.00113283	ddx49_human ddx49_human	DDX49
g30684	-0.904511	0.00739123	degs1_chick degs1_chick	DEGS1
g6617	-1.28514	1.2578e-11	dek_human dek_human	DEK
g22392	-2.16146	0.000260081	mycpp_human mycpp_human	DENND4A
g27032	-1.09835	0.00788855	den4c_human den4c_human	DENND4C
g377	-1.17472	4.2813e-05	dgat1_mouse dgat1_mouse	DGAT1
g24077	-2.24164	0.000322507	dgke_mouse dgke_mouse	DGKE
g27477	-0.9559	0.0046114	dgke_human dgke_human	DGKE
g20365	-3.17933	7.96476e-06	dgkz_human dgkz_human	DGKZ
g22880	-2.907	2.36844e-06	dgkz_rat dgkz_rat	DGKZ
g22528	-0.497148	0.00866769	dhrs1_mouse dhrs1_mouse	DHRS1
g15173	-1.27846	0.000121298	dhtk1_danre dhtk1_danre	DHTKD1
g3303	-1.08818	0.00020298	prp16_bovin prp16_bovin	DHX38
g11164	-0.988352	0.00881608	dhx40_rat dhx40_rat	DHX40
g23795	-1.60632	0.00744116	dhx8_human dhx8_human	DHX8
g19782	-1.90653	2.53741e-08	dbloh_xenla dbloh_xenla	DIABLO
g4934	-0.969705	0.00234432	dido1_human dido1_human	DIDO1
g4211	-0.685083	0.00160173	dllc_danre dllc_danre	DLC
g2334	-0.562791	0.00180402	dldh_crigr dldh_crigr	DLD
g12754	-2.13202	4.37144e-05	dmxl2_mouse dmxl2_mouse	DMXL2
g9346	-1.55162	0.000125403	dmxl2_human dmxl2_human	DMXL2
g2038	-0.778263	9.12412e-06	dnja2_bovin dnja2_bovin	DNAJA2
g2599	-0.772164	0.0041993	djc12_human djc12_human	DNAJC12
g19394	-1.45545	8.62811e-06	dnjc5_rat dnjc5_rat	DNAJC5
g20932	-1.15682	0.00217997	dnjc5_rat dnjc5_rat	DNAJC5
g2966	-1.38813	1.44442e-13	dnjc7_human dnjc7_human	DNAJC7
g15504	-2.70911	1.12421e-05	dyn1_bovin dyn1_bovin	DNM1
g20023	-1.66888	0.0054353	doc11_human doc11_human	DOCK11
g2741	-1.47122	0.000577508	dock7_human dock7_human	DOCK7
g2744	-1.08104	0.00884302	dock7_human dock7_human	DOCK7
g10572	-2.54296	0.000869758	dsc3_bovin dsc3_bovin	DSC3
g10573	-1.15593	0.00432673	dsg2_mouse dsg2_mouse	DSG2
g17185	-3.57914	9.04645e-17	dsg4_rat dsg4_rat	DSG4
g14215	-0.919525	1.68428e-05	desp_human desp_human	DSP
g14679	-3.57349	0.00392973	dus26_human dus26_human	DUSP26
g27902	-1.38271	7.16812e-05	dus6_human dus6_human	DUSP6
g18907	-0.924531	0.00885417	eap1_mouse	EAP1
g14278	-1.68643	0.00416797	ecel1_human ecel1_human	ECEL1
g15896	-0.937439	6.25016e-05	echm_mouse echm_mouse	ECHS1
g15551	-1.58206	4.50632e-05	edil3_human edil3_human	EDIL3
g4072	-3.52839	0.000342016	ednrb_pig ednrb_pig	EDNRB
g7366	-1.29528	1.95773e-10	ef1a_danre ef1a_danre	EEF1A
g20041	-0.970099	9.94268e-06	ef1b_bovin ef1b_bovin	EEF1B
g16274	-1.26019	2.08248e-05	ef1d_sheep ef1d_sheep	EEF1D
g11457	-0.875653	2.17053e-05	ef1g_carau ef1g_carau	EEF1G
g6471	-2.32004	0.000749946	ef2_chick ef2_chick	EEF2
g24342	-1.59089	3.19137e-13	ef2_human ef2_human	EEF2
g24341	-1.50148	1.31359e-13	ef2_chick ef2_chick	EEF2
g22930	-1.19481	3.2868e-15	ef2_mouse ef2_mouse	EEF2
g34136	-1.07475	6.55694e-05	ef2_mouse ef2_mouse	EEF2
g4899	-1.76945	4.74597e-05	fbln4_mouse fbln4_mouse	EFEMP2
g439	-2.33537	0.00120159	efhd2_rat efhd2_rat	EFHD2
g28679	-1.53607	2.74359e-05	efna1_xenla efna1_xenla	EFNA1
g12558	-1.0267	4.12452e-07	egfr_mouse egfr_mouse	EGFR
g20545	-0.919268	0.000502686	egln1_mouse egln1_mouse	EGLN1
g12407	-0.617642	3.66313e-06	ei2bb_takru ei2bb_takru	EIF2B2
g26836	-1.96265	4.0155e-20	if2g_chick if2g_chick	EIF2S3
g29965	-1.80513	1.99591e-30	if2g_rat if2g_rat	EIF2S3
g25453	-1.55389	2.1346e-23	if2h_mouse if2h_mouse	EIF2S3Y
g18272	-0.972615	0.000696781	eif3a_danre eif3a_danre	EIF3A
g9409	-1.22984	4.502e-13	eif3b_bovin eif3b_bovin	EIF3B
g4536	-1.5671	1.86936e-21	eif3c_danre eif3c_danre	EIF3C
g9940	-1.18553	2.14487e-10	eif3d_danre eif3d_danre	EIF3D
g29489	-0.753818	0.000937049	eif3d_danre eif3d_danre	EIF3D
g1973	-1.14425	1.02945e-14	ei3eb_danre ei3eb_danre	EIF3EB
g19030	-1.49265	1.59651e-12	eif3f_human eif3f_human	EIF3F
g21398	-1.17389	2.49868e-11	eif3g_danre eif3g_danre	EIF3G
g11687	-2.02648	2.08502e-26	eif3h_salsa eif3h_salsa	EIF3H
g16098	-1.64983	2.56749e-15	eif3h_salsa eif3h_salsa	EIF3H
g120	-1.63183	1.13273e-27	eif3i_danre eif3i_danre	EIF3I
g9700	-0.540718	0.00792386	eif3k_danre eif3k_danre	EIF3K
g21410	-1.83546	2.55882e-11	eif3l_danre eif3l_danre	EIF3L
g21411	-1.30155	9.08691e-13	eif3l_danre eif3l_danre	EIF3L
g11795	-1.1417	5.39211e-10	eif3m_danre eif3m_danre	EIF3M
g20188	-0.922704	7.02763e-07	if4a2_chick if4a2_chick	EIF4A2
g1729	-0.490992	0.000238409	if4a2_chick if4a2_chick	EIF4A2
g18506	-0.87054	0.000154236	if4a3_danre if4a3_danre	EIF4A3
g28208	-1.77655	1.16268e-05	4eb3l_danre 4eb3l_danre	EIF4EBP3L
g28932	-1.46794	0.00190502	4eb3l_danre 4eb3l_danre	EIF4EBP3L
g16685	-0.89798	0.00325965	4et_mouse 4et_mouse	EIF4ENIF1
g1722	-1.55901	6.47601e-06	if5a1_rabit if5a1_rabit	EIF5A
g6509	-0.892754	1.58777e-07	if5a1_rabit if5a1_rabit	EIF5A
g7954	-0.700192	0.00117336	if5a1_rabit if5a1_rabit	EIF5A
g21115	-2.3507	4.11019e-06	elmo2_human elmo2_human	ELMO2
g28815	-2.02792	0.00094914	elmo2_human elmo2_human	ELMO2
g6232	-1.65781	5.06543e-05	elov1_human elov1_human	ELOVL1
g21282	-2.77235	1.24802e-05	elov6_danre elov6_danre	ELOVL6
g4767	-0.811609	0.00935055	elp1_rabit elp1_rabit	ELP1
g2656	-1.29181	0.000525065	emal5_human emal5_human	EML5
g2657	-1.6012	0.00589028	emal6_mouse emal6_mouse	EML6
g27603	-3.20947	3.20178e-08	emr1_human	EMR1
g26521	-1.49263	0.001832	enpp2_bovin enpp2_bovin	ENPP2
g21558	-0.709122	0.00416888	enpp5_rat enpp5_rat	ENPP5
g13322	-1.51234	0.000775507	epas1_human epas1_human	EPAS1
g14832	-0.857228	0.000900334	epas1_human epas1_human	EPAS1
g21926	-0.792645	0.00725401	e41l3_human e41l3_human	EPB41L3
g14914	-1.82827	6.45848e-05	epc1_human epc1_human	EPC1
g23947	-2.04333	4.44576e-09	epha2_human epha2_human	EPHA2
g25458	-1.18669	1.86623e-06	epha2_mouse epha2_mouse	EPHA2
g8590	-3.70523	0.00650598	epha7_human epha7_human	EPHA7
g16892	-4.73448	4.67263e-07	ephb5_chick ephb5_chick	EPHB5
g18211	-1.15275	0.00387995	hyep_human hyep_human	EPHX1
g17840	-1.15046	0.000216824	hyep_human hyep_human	EPHX1
g12857	-0.92747	0.00176584	epn1_mouse epn1_mouse	EPN1
g18863	-2.07497	1.36475e-05	epo_tetng epo_tetng	EPO
g32375	-3.2204	0.000863426	erbb4_human erbb4_human	ERBB4
g26429	-3.10168	0.00626852	erbb4_rat erbb4_rat	ERBB4
g26897	-2.11405	0.00185126	erbb4_human erbb4_human	ERBB4
g2076	-2.1793	0.00168338	erc2_mouse erc2_mouse	ERC2
g15425	-1.02514	0.00355896	erln1_danre erln1_danre	ERLIN1
g7204	-1.18144	0.000695869	errfi_human errfi_human	ERRFI1
g8033	-1.18178	0.00142816	esam_rat esam_rat	ESAM
g4434	-0.608793	0.00291636	estd_rat estd_rat	ESD
g5648	-2.41827	9.80974e-06	est1_pig	EST1
g28834	-1.59933	8.61998e-08	esyt1_human esyt1_human	ESYT1
g15964	-1.43105	0.000618066	esyt1_human esyt1_human	ESYT1
g22778	-1.20831	0.00677495	est2a_xenla est2a_xenla	ESYT2-A
g17003	-1.47263	1.26342e-05	est2b_xenla est2b_xenla	ESYT2-B
g12785	-2.29061	5.2235e-05	etbr2_human	ETBR2
g18339	-1.62861	0.00119334	etv4_danre etv4_danre	ETV4
g3179	-0.693363	0.00842068	exos1_human exos1_human	EXOSC1
g12334	-1.37361	3.63153e-05	ext1b_danre ext1b_danre	EXT1B
g4852	-0.991885	0.00306971	fa10_chick fa10_chick	F10
g8791	-0.636517	0.00722783	jam1_bovin jam1_bovin	F11R
g1217	-2.42793	0.00878788	f196b_human	F196B
g15088	-0.52712	0.00175494	thrb_pig thrb_pig	F2
g7608	-0.72436	0.00116973	fa9_mouse fa9_mouse	F9
g19014	-1.97231	3.07291e-09	fa2h_macfa fa2h_macfa	FA2H
g12646	-2.14592	0.000871182	fa46a_human	FA46A
g26993	-1.26133	0.00198068	fa63b_bovin	FA63B
g1443	-0.872423	3.06488e-05	fadj_yere8 fadj_yere8	FADJ
g969	-4.63959	2.52246e-17	faaa_human faaa_human	FAH
g7410	-0.720352	0.00102198	fahd2_xenla fahd2_xenla	FAHD2
g28471	-2.9534	0.000717102	f107b_bovin f107b_bovin	FAM107B
g28017	-1.46295	0.000563574	f107b_human f107b_human	FAM107B
g5101	-1.78241	1.28961e-06	f110c_human f110c_human	FAM110C
g331	-0.879245	1.86294e-07	f120a_mouse f120a_mouse	FAM120A
g7728	-0.565442	0.00417349	f122a_rat f122a_rat	FAM122A
g12675	-2.12232	2.30455e-07	f135a_ponab f135a_ponab	FAM135A
g12676	-1.32219	0.000106535	f135a_human f135a_human	FAM135A
g32019	-2.03188	9.24996e-06	fa13a_mouse fa13a_mouse	FAM13A
g9509	-1.37232	0.00377144	fa13a_human fa13a_human	FAM13A
g9429	-1.73367	0.000139688	f1712_human f1712_human	FAM171A2
g26615	-1.61896	0.00391951	f174b_danre f174b_danre	FAM174B
g1636	-0.881474	0.00981936	fa53b_mouse fa53b_mouse	FAM53B
g67	-1.9918	8.17262e-07	facd2_human facd2_human	FANCD2
g3575	-2.60903	0.000421818	farp1_human farp1_human	FARP1
g19162	-5.18413	7.5995e-09	fbln1_danre fbln1_danre	FBLN1
g7609	-1.32434	4.66924e-09	fbln1_cerae	FBLN1
g24705	-1.48013	0.00667824	fbln5_mouse fbln5_mouse	FBLN5
g14119	-0.702075	0.0021949	fxl14_mouse fxl14_mouse	FBXL14
g17213	-2.03655	0.000225036	fxl16_human fxl16_human	FBXL16
g143	-1.18012	0.00958284	fxl18_human fxl18_human	FBXL18
g33202	-1.5295	0.00189599	fbxl3_human fbxl3_human	FBXL3
g17092	-0.572844	0.00287261	fbxl5_salsa fbxl5_salsa	FBXL5
g15164	-1.25069	0.00687488	fbxl8_bovin fbxl8_bovin	FBXL8
g17865	-0.912491	0.00240817	fbx8_human fbx8_human	FBXO8
g30607	-0.800889	0.00677583	fbw1b_human fbw1b_human	FBXW11
g23657	-1.83847	0.0001564	ferm1_human ferm1_human	FERMT1
g13438	-1.30285	0.00933797	ferm1_mouse ferm1_mouse	FERMT1
g21372	-1.38465	6.50529e-06	ferm2_human ferm2_human	FERMT2
g12282	-1.14225	4.78475e-07	ferm2_human ferm2_human	FERMT2
g12283	-0.57684	0.00323324	ferm2_mouse ferm2_mouse	FERMT2
g17064	-2.69752	2.78739e-27	fetcb_agkhb	FETCB
g17062	-3.4184	2.65806e-15	fetub_mouse fetub_mouse	FETUB
g6817	-1.13949	3.80665e-06	fibb_human fibb_human	FGB
g40	-1.18154	0.000800599	fgd5_human fgd5_human	FGD5
g15849	-1.61678	0.000872941	fgf4b_xenla fgf4b_xenla	FGF4-B
g11517	-2.08248	0.00425423	fgr1a_danre fgr1a_danre	FGFR1A
g33477	-3.91239	3.24676e-05	fgfr4_danre fgfr4_danre	FGFR4
g32899	-3.68263	0.000303562	fgfr4_danre fgfr4_danre	FGFR4
g29687	-3.60909	0.000900334	fgfr4_danre fgfr4_danre	FGFR4
g31674	-3.14232	0.000431356	fgfr4_danre fgfr4_danre	FGFR4
g4204	-2.6972	3.26724e-07	fgfr4_danre fgfr4_danre	FGFR4
g6816	-1.29821	4.20165e-05	fibg_human fibg_human	FGG
g1815	-1.00333	0.000353948	fibg_human fibg_human	FGG
g10529	-0.999026	5.35766e-05	fgl2_bovin fgl2_bovin	FGL2
g9550	-0.97385	3.53476e-05	fumh_danre fumh_danre	FH
g5968	-4.75569	5.26979e-35	fhl1_rat fhl1_rat	FHL1
g12828	-2.04053	0.000519945	fip1_rat fip1_rat	FIP1L1
g26084	-1.59178	3.80849e-05	fkb10_bovin fkb10_bovin	FKBP10
g3300	-0.688946	2.16616e-06	fkbp2_mouse fkbp2_mouse	FKBP2
g2278	-1.48701	7.17602e-09	flnc_human flnc_human	FLNC
g14012	-1.4348	0.000246727	flnc_human flnc_human	FLNC
g24966	-0.837217	0.00405477	flot1_ponab flot1_ponab	FLOT1
g13817	-0.912219	0.000612091	flot2_carau flot2_carau	FLOT2
g13818	-0.610647	0.000519945	flot2_carau flot2_carau	FLOT2
g9281	-2.27814	1.85023e-05	fmo5_rabit fmo5_rabit	FMO5
g9283	-0.956627	0.00437907	fmo5_rabit fmo5_rabit	FMO5
g18994	-2.61424	9.27272e-10	finc_human finc_human	FN1
g25567	-2.60937	3.2444e-10	finc_bovin finc_bovin	FN1
g31212	-2.39703	1.60581e-07	finc_mouse finc_mouse	FN1
g24183	-1.76459	3.6265e-06	finc_bovin finc_bovin	FN1
g25988	-2.2911	0.00231593	fnbp2_mouse	FNBP2
g16553	-1.34623	0.00142781	fnd3a_chick fnd3a_chick	FNDC3A
g26503	-1.13785	0.00379039	fnd3a_human fnd3a_human	FNDC3A
g17235	-1.56335	2.2951e-07	fxa1a_xenla fxa1a_xenla	FOXA1-A
g9546	-0.664559	0.00592908	foxk1_mouse foxk1_mouse	FOXK1
g27497	-1.47206	0.00929604	foxo1_spetr	FOXO1
g1770	-0.856663	0.00626082	foxo4_mouse foxo4_mouse	FOXO4
g23394	-1.27741	0.00547867	frem2_human frem2_human	FREM2
g2393	-5.02533	2.31969e-17	fsd2_human fsd2_human	FSD2
g8633	-2.33133	2.06508e-10	ftcd_chick ftcd_chick	FTCD
g8634	-1.68105	2.54021e-06	ftcd_chick ftcd_chick	FTCD
g7678	-1.68639	0.000355714	fthfd_xentr	FTHFD
g33543	-7.23738	2.30455e-07	fucl3_angja	FUCL3
g32545	-0.888091	0.00203934	g3bp2_ponab g3bp2_ponab	G3BP2
g9428	-1.30984	0.00169385	g6pc_felca g6pc_felca	G6PC
g11597	-3.6749	1.0644e-14	ga45b_human ga45b_human	GADD45B
g13453	-2.1631	0.00017226	gadl1_mouse gadl1_mouse	GADL1
g101	-3.26904	1.54416e-09	neum_serca neum_serca	GAP43
g28342	-1.29936	0.00518657	gapd1_xenla gapd1_xenla	GAPVD1
g14631	-1.7422	9.75582e-05	gas6_mouse gas6_mouse	GAS6
g3537	-1.06561	0.00283212	gas7_mouse gas7_mouse	GAS7
g562	-1.62066	1.60625e-05	gatm_danre gatm_danre	GATM
g21957	-3.21753	3.11066e-25	glgb_human glgb_human	GBE1
g23294	-2.58302	2.30916e-11	glgb_human glgb_human	GBE1
g21346	-2.12782	2.74675e-05	glgb_mouse glgb_mouse	GBE1
g23204	-1.74181	0.00186609	glgb_horse glgb_horse	GBE1
g12560	-1.7073	7.8712e-06	glgb_mouse glgb_mouse	GBE1
g22390	-1.12221	6.60841e-07	gblp_rat	GBLP
g28713	-1.98917	0.00015883	gbp5_human gbp5_human	GBP5
g20113	-3.17299	5.22606e-10	gcdh_human gcdh_human	GCDH
g16778	-2.75672	2.84927e-25	gcdh_human gcdh_human	GCDH
g18558	-1.16913	0.00331056	glr_rat glr_rat	GCGR
g2843	-2.17832	3.22871e-18	gfrp_danre gfrp_danre	GCHFR
g11784	-1.63622	1.02264e-08	ghr_canfa	GHR
g12817	-2.00355	8.63662e-10	glpk_mouse glpk_mouse	GK
g8084	-0.93489	0.00769589	glra3_rat glra3_rat	GLRA3
g10387	-2.13665	0.000584933	glra4_mouse glra4_mouse	GLRA4
g16087	-2.29951	1.38438e-10	dhe3_human dhe3_human	GLUD1
g23095	-2.05581	9.61428e-10	dhe3_human dhe3_human	GLUD1
g20120	-1.62551	2.67588e-08	dhe3_human dhe3_human	GLUD1
g758	-0.865554	0.0064624	sap3_mouse sap3_mouse	GM2A
g9408	-1.53491	0.00115181	gna12_human gna12_human	GNA12
g11596	-0.972063	0.00134983	gbg7_human gbg7_human	GNG7
g28022	-1.8736	6.67686e-12	nog2_mouse nog2_mouse	GNL2
g15830	-1.74388	5.21735e-10	gnpat_human gnpat_human	GNPAT
g708	-1.06589	0.0016508	goga7_mouse goga7_mouse	GOLGA7
g835	-1.39647	7.34817e-07	goli4_rat goli4_rat	GOLIM4
g29709	-3.23252	0.00126653	aatm_xentr aatm_xentr	GOT2
g8201	-2.04728	0.00184118	gp144_human	GP144
g13442	-1.62147	6.17203e-05	gpcp1_human gpcp1_human	GPCPD1
g17328	-2.23424	1.65293e-13	geph_mouse geph_mouse	GPHN
g22839	-1.53665	6.58047e-06	geph_mouse geph_mouse	GPHN
g2983	-2.21705	2.27713e-12	gp146_xenla gp146_xenla	GPR146
g21755	-0.611356	0.00504942	gpc5c_mouse gpc5c_mouse	GPRC5C
g14800	-1.00381	2.18778e-05	gpx4_calja gpx4_calja	GPX4
g12287	-1.70213	1.7612e-05	grap2_mouse grap2_mouse	GRAP2
g12018	-1.72205	0.00051724	nmdz1_rat nmdz1_rat	GRIN1
g21781	-1.31871	4.19458e-11	gscr2_human	GSCR2
g25875	-1.97823	2.23107e-09	gsta_plepl	GSTA
g2648	-3.29884	1.58863e-14	maai_mouse maai_mouse	GSTZ1
g9621	-2.20432	2.28068e-24	nog1_human nog1_human	GTPBP4
g25587	-1.4034	1.0837e-06	nog1_human nog1_human	GTPBP4
g1301	-0.968874	0.00275221	kgua_human kgua_human	GUK1
g11888	-0.983383	0.00386201	gxlt1_chick gxlt1_chick	GXYLT1
g20567	-2.76858	0.00182131	h32_crilo	H32
g28475	-3.63587	0.00367096	h4_myttr	H4
g7181	-2.42	3.67884e-13	habp2_bovin habp2_bovin	HABP2
g14727	-2.162	5.83187e-15	habp2_human habp2_human	HABP2
g28780	-2.05746	0.000250607	huth_rat huth_rat	HAL
g16956	-1.64777	2.03965e-08	huth_mouse huth_mouse	HAL
g13050	-1.52265	0.00174894	hpln4_mouse hpln4_mouse	HAPLN4
g23248	-3.71738	0.00123999	harb1_human harb1_human	HARBI1
g18246	-0.818414	0.00560868	harb1_danre harb1_danre	HARBI1
g14811	-0.941308	0.0040157	haus6_danre haus6_danre	HAUS6
g170	-1.03898	0.00566827	cchl_chick cchl_chick	HCCS
g16885	-1.40939	0.00343611	hcfc1_human hcfc1_human	HCFC1
g23522	-0.645219	0.00950574	hdgf_rat hdgf_rat	HDGF
g19818	-4.40096	1.47051e-17	hebp2_human hebp2_human	HEBP2
g17059	-1.64852	0.0016371	hphl1_human hphl1_human	HEPHL1
g15980	-1.96836	1.58265e-05	hes4_xentr hes4_xentr	HES4
g8802	-1.717	1.49784e-06	hexdc_mouse	HEXDC
g5853	-2.64502	2.97703e-07	hgd_human hgd_human	HGD
g9548	-0.909069	0.00224421	hhex_xentr hhex_xentr	HHEX
g16734	-2.18391	5.11896e-08	hif1a_oncmy hif1a_oncmy	HIF1A
g28823	-1.82953	3.53979e-05	hif1a_oncmy hif1a_oncmy	HIF1A
g31372	-1.54559	0.00188947	hif1a_oncmy hif1a_oncmy	HIF1A
g32222	-3.77386	3.83952e-05	hipk3_mouse hipk3_mouse	HIPK3
g34055	-1.72359	0.000577408	hipk3_rat hipk3_rat	HIPK3
g17718	-0.975225	0.000232299	hipk3_human hipk3_human	HIPK3
g3525	-1.56826	0.000339683	hlf_human hlf_human	HLF
g5506	-1.46116	6.15554e-10	hlf_human hlf_human	HLF
g477	-1.69404	2.60711e-06	hltf_mouse hltf_mouse	HLTF
g25253	-1.13014	8.05833e-05	hlx_mouse hlx_mouse	HLX
g22319	-2.12818	0.000285785	hmox_fugru	HMOX
g5896	-0.661187	4.31597e-05	hnf1a_salsa hnf1a_salsa	HNF1A
g13680	-1.27782	0.00019389	hnf4a_xenla hnf4a_xenla	HNF4A
g11076	-1.07593	1.36487e-05	hnmt_danre hnmt_danre	HNMT
g6167	-2.62521	7.40392e-08	hnmta_xenla hnmta_xenla	HNMT-A
g8611	-0.652072	3.74273e-06	hnrpd_mouse hnrpd_mouse	HNRNPD
g19310	-0.918619	0.0055263	hnrh1_mouse hnrh1_mouse	HNRNPH1
g9771	-1.11422	0.000565787	hnrpu_human hnrpu_human	HNRNPU
g30677	-1.37979	1.77175e-06	hnrl1_mouse hnrl1_mouse	HNRNPUL1
g23982	-0.67145	0.000991894	hnrl1_human hnrl1_human	HNRNPUL1
g8141	-1.03223	1.04803e-08	hnrpg_human	HNRPG
g5963	-0.81334	6.11819e-07	hnrpg_human	HNRPG
g12359	-1.36566	0.00254121	hook2_human hook2_human	HOOK2
g19787	-5.49986	3.44379e-13	hp55_tamsi	HP55
g19788	-3.42607	2.34132e-13	hp55_tamsi	HP55
g32210	-2.36955	0.000261239	hp55_tamsi	HP55
g19786	-2.53095	0.00272895	hppd_danre hppd_danre	HPD
g2363	-2.26227	0.000321466	hs3sa_human hs3sa_human	HS3ST3A1
g7118	-1.3128	0.0018447	h6s1a_danre h6s1a_danre	HS6ST1A
g7709	-1.59551	2.59654e-09	hsp70_oncmy hsp70_oncmy	HSC71
g1630	-1.28874	2.79166e-07	hsp70_oncmy hsp70_oncmy	HSC71
g7708	-1.2809	8.04891e-16	hsp70_oncmy hsp70_oncmy	HSC71
g16135	-3.75137	2.29205e-21	dhi2_rat dhi2_rat	HSD11B2
g3996	-2.66374	5.1863e-07	3bhs7_mouse 3bhs7_mouse	HSD3B7
g8493	-0.893162	2.4983e-07	hsf1_chick hsf1_chick	HSF1
g11574	-1.77149	4.04203e-17	hs90b_danre hs90b_danre	HSP90AB1
g2690	-1.36133	4.88291e-09	hypk_mouse hypk_mouse	HYPK
g26636	-1.12031	4.03289e-06	id2_xentr id2_xentr	ID2
g2560	-1.37073	7.52612e-05	idhp_macfa idhp_macfa	IDH2
g10294	-0.904219	0.00423435	idh3a_mouse idh3a_mouse	IDH3A
g31096	-1.32593	0.000111879	igf1_chick igf1_chick	IGF1
g5020	-1.16125	0.00162724	igf1_oncmy igf1_oncmy	IGF1
g13627	-1.76706	2.53637e-06	igf2_oncmy igf2_oncmy	IGF2
g17058	-1.25749	9.57264e-08	ibp2a_danre ibp2a_danre	IGFBP2A
g25854	-0.921753	0.00114759	ibp2b_danre ibp2b_danre	IGFBP2B
g4421	-3.55323	6.82632e-07	tutlb_human tutlb_human	IGSF9B
g3095	-1.96807	3.63439e-05	i11ra_ponab i11ra_ponab	IL11RA
g605	-2.4748	2.76572e-12	i17rb_mouse i17rb_mouse	IL17RB
g1569	-1.06484	0.000148051	i17rc_mouse i17rc_mouse	IL17RC
g11006	-1.99169	0.00909853	i20ra_human i20ra_human	IL20RA
g28028	-1.29879	0.00119334	imdh1_human imdh1_human	IMPDH1
g25972	-4.63602	0.000257726	inf2_xentr inf2_xentr	INF2
g13009	-3.94716	1.28025e-33	ing5_mouse ing5_mouse	ING5
g15394	-1.52698	0.000558428	inhbb_chick inhbb_chick	INHBB
g17065	-2.73498	0.00454988	i5p1_human i5p1_human	INPP5A
g18242	-1.45871	0.0048117	insr_mouse insr_mouse	INSR
g28212	-1.0919	0.00515587	insr_human insr_human	INSR
g11232	-1.64459	0.000721767	int10_chick int10_chick	INTS10
[truncated: 818 more rows]
