# Supplementary material for: Unravelling the changes during induced vitellogenesis in female European eel through RNA-Seq: What happens to the liver?
Source: PLoS One. 2020 Aug 13;15(8):e0236438. doi: 10.1371/journal.pone.0236438 (PMC7425897; doi:10.1371/journal.pone.0236438)
Supplement: S2 Table — Biological processes, subcategories of the biological process, GO-TERM number, Enrichment score and Genes detected in our analysis are reported. (XLSX) [file pone.0236438.s002.xlsx]

## Sheet: Table S1
Biological processes	Subcategories	GO-TERM	Enrichment score	genes
cell process	acetyl-CoA metabolic process	GO:0006084	9.00477	MVK, HMGCS1, PMVK, PDHB, ACSS1
cell process	acyl-CoA metabolic process	GO:0006637	5.62339	SUCLA2, MVK, HMGCS1, ELOVL5, PMVK, SUCLG2, SUCLG1, PDHB, ACSS1
cell process	amide biosynthetic process	GO:0043604	3.84706	TARSL2, MRPL18, MRPS11, MRPS34, MRPL16, MRPL17, TARS, MRPL14, MTIF2, MRPL37, PDHB, MRPL15, MTIF3, EPRS, MRPL57, MRPL35, NARS, MRPL2, EEF2K, MTHFD1L, RARS, ACSS1, EARS2, ZC3H15, EIF2A, MCTS1, YARS, EEFSEC, RWDD1, EIF2B4, WARS, ELOVL5, EIF2AK1, MRPS18A, SARS, ASNS, EIF2S2, GTPBP1, LARS2, DALRD3, KARS, QARS, TCEA1, DRG2, RPL22L1, IARS, EIF1B, AARS
localization	amide transport	GO:0042886	1.91351	CP062, TRAM2, IPO4, SCAMP5, CHMP1B, XPO6, CHMP1A, LAMP2, TMED3, AP1S2, AP1S1, TMED2, SEC22BB, AP2M1, TMED5, COG7, AKTIP, ATG9A, SAMM50A, VPS37A, PEX1, THOC7, ARL4D, RABL3, PICK1, CHMP7, FA45A, BLZF1, ENY2, TIMM9, VPS26A, ABCB9, TIMM10, HSPD1, DYE, OS9, RAB24, AP2S1, STX4, RAE1, SEC23B, ATG7, TBC1D15, VPS16, SEC31A, DNAJC19, RAB10, GOLPH3, SPCS2, JAGN1B, CHMP2B, SFXN2
cell process	aminoacid activation	GO:0043038	10.2054	YARS, WARS, TARSL2, TARS, SARS, EPRS, NARS, LARS2, DALRD3, KARS, QARS, RARS, IARS, EARS2, AARS
cell process	aromatic compound biosynthetic process	GO:0019438	2.20389	TSTA3, GTF2A2, ENY2, PCNA, FECH, UXS1, TAF9, AK2, LIN9, PDHB, GMPPB, ATP5F1B, MED30, MTHFD1L, PPAT, CYC1, ACSS1, LIN52, TMEM14C, ATP5PF, TAF13, ATP5PB, ELOVL5, SSU72, INO80, ATP5F1C, ATP5F1D, GTF2H5, COASY, KARS, GPAM, GNPDA2, ATP5PO, TCEA1, SUCLG1, TAF6, GART
metab process	ATP biosynthetic process	GO:0006754	8.57254	ATP5PF, ATP5F1B, ATP5PB, ATP5PO, CYC1, ATP5F1C, ATP5F1D
metab process	ATP metabolic process	GO:0046034	5.59079	ATP5PF, NDUFB9, NDUFA8, NDUFB8, NDUFB6, ATP5PB, NDUFA10, AK2, NDUFC2, SDHC, ATP5F1C, CYC, ATP5F1D, GCK, ATP5F1B, UQCRQ, NDUFS6, UQCRC1, ATP5PO, CYC1, NDUFV2
metab process	ATP synthesis coupled electron transport	GO:0042773	8.12267	NDUFB9, NDUFA8, NDUFB8, NDUFB6, NDUFA10, NDUFC2, SDHC, CYC, UQCRQ, NDUFS6, UQCRC1, CYC1, NDUFV2
metab process	ATP synthesis coupled proton transport	GO:0015986	9.31798	ATP5PF, ATP5F1B, ATP5PB, ATP5PO, CYC1, ATP5F1C, ATP5F1D
metab process	autophagy	GO:0006914	3.25128	NSFL1C, GABARAPL2, TP53INP2, FUNDC1, LAMP2, ATG9A, SPNS1, TMEM208, ACBD5A, WIPI1, WDR45, ATG7
metab process	carbohydrate derivative biosynthetic process	GO:1901137	2.22052	POMT2, TSTA3, GALNT13, GPAA1, PIGN, UXS1, AK2, PDHB, PIGX, GMPPB, ATP5F1B, CHST11, PPAT, CHST10, ST3GAL5, CYC1, UGGT2, ACSS1, ATP5PF, ALG8, ATP5PB, ELOVL5, ALG5, ATP5F1C, ALG10, ATP5F1D, COASY, DPM1, GNPDA2, DOLPP1, ATP5PO, STT3B, GART
metab process	carbohydrate derivative metabolic process	GO:1901135	1.93273	POMT2, TSTA3, GALNT13, MVK, GPAA1, PIGN, UXS1, RPE, AK2, PDHB, PIGX, GMPPB, ATP5F1B, CHST11, PPAT, PMVK, CHST10, ST3GAL5, CYC1, UGGT2, ACSS1, CTBS, ATP5PF, ALG8, MANBA, HMGCS1, ATP5PB, ELOVL5, ALG5, ATP5F1C, ALG10, ATP5F1D, GCK, COASY, DPM1, SUCLA2, GPAM, GNPDA2, DOLPP1, ATP5PO, SUCLG2, SUCLG1, STT3B, GART
cell process	carboxylicacid metabolic process	GO:0019752	2.81	ABCD2, TARSL2, TARS, MTR, PDHB, EPRS, HACD2, ACAT1, NARS, FADS2, LDHA, SGPL1, CPT2, MTHFD1L, RARS, PHGDH, ACSS1, PSPH, EARS2, GAMT, YARS, WARS, ELOVL5, GPT2, ELOVL2, SARS, ASNS, MCAT, ASRGL1, GCK, LARS2, DALRD3, KARS, QARS, GPAM, GNPDA2, PSAT1, MTHFD2, EHHADH, SUCLG1, BLMH, IARS, LPIN2, AARS, PCYOX1
metab process	catabolic process	GO:0009056	2.25047	POMT2, ABCD2, RNF14, UBE2D2, CTSZ, AUP1, WDR45, PSMD8, NPEPPS, PSMD6, CPT2, FUNDC1, CDC26, PSMD3, CDC27, LAMP2, LONP1, ARIH2, PSMD1, CHAC1, CTBS, DIS3L2, LYPLA2, GABARAPL2, MANBA, FBXW5, IAH1, GPT2, ATG9A, TET2, UBE4A, ACBD5A, VPS37A, WIPI1, RAD23B, ASRGL1, UCHL5, RBX1, PSMA3, PSMA4, PSMA1, EHHADH, SPNS1, RBKS, PCYOX1, RNF121, PSMD12, PSMD14, PSMD13, RPE, SEL1L, GDPD1, UBR3, NEDD8, RNF7, ACAT1, Z…
cell process	cell communication	GO:0007154	0.564565	LMBR1L, HERPUD2, RERGL, GSK3B, PIK3C2A, WDR45, RASSF1, RASSF4, LAMP2, SESN2, CHAC1, AP2M1, ANKDD1A, GABARAPL2, TET2, CNPY1, VRK3, COMMD7, SYN1, NRBP1, ARHGAP10, KARS, IL1RAPL2, AKAP9, TYRO3, RABL3, PGR, NUPR1, EPHA3, TLR3, TLR2, RNF121, CHRNA1, CALM, SEMA7A, CAB39, RRAD, PSEN2, ARHGAP18, DTX2, KLHL12, NRP1A, CDC42, GNG10, RASD1, APH1B, NUAK2, ARL13B, CHRNE, RAB24, SCAP, STX4, MAPK6, ATG7, WNT4, Z…
cell process	cellular amide metabolic process	GO:0043603	3.53264	MRPS11, MRPL37, EPRS, PCSK6, MRPL35, NARS, NPEPPS, MRPL2, EEF2K, RARS, CHAC1, EARS2, EIF2A, WARS, HMGCS1, ELOVL5, MRPS18A, SARS, GTPBP1, ASRGL1, LARS2, DALRD3, KARS, MTHFD2, SUCLG2, SUCLG1, EIF1B, MVK, TARSL2, MRPL18, MRPS34, PSEN2, MRPL16, MRPL17, TARS, MRPL14, MTIF2, PDHB, MRPL15, MTIF3, MRPL57, MTHFD1L, PMVK, ACSS1, SEC11A, ZC3H15, MCTS1, YARS, EEFSEC, RWDD1, EIF2B4, EIF2AK1, ORMDL1, ASNS, EIF…
cell process	cellular aminoacid metabolic process	GO:0006520	30.6162	YARS, WARS, TARSL2, GPT2, TARS, SARS, ASNS, MTR, EPRS, ASRGL1, NARS, LARS2, DALRD3, KARS, QARS, PSAT1, RARS, BLMH, PHGDH, IARS, PSPH, EARS2, AARS, PCYOX1
cell process	cellular aromatic compound metabolic process	GO:0006725	1.84664	TXNL4B, TP53RK, TRRAP, UXS1, EPRS, NARS, PPAT, SNRPD3, EARS2, TMEM14C, METTL1, SSU72, SARS, TRNT1, THOC7, LARS2, KARS, MTHFD2, UBE2V2, SNRPG, SUCLG2, SNRNP27, SUCLG1, UBE2V1, SNRNP200, SNRPA, TSTA3, ENY2, FECH, TARSL2, PRKRIP1, CSTF2, AK2, TARS, XPC, PDS5A, PRPF8, ORC4, MED30, PMVK, CYC1, SMN1, ZC3H13, YARS, CTC1, CPSF2, UPF3B, INO80, UBE2A, UBE2W, QARS, RCD1, SKIV2L, IARS, DCP1B, AARS, INTS12, O…
metab process	cellular biosynthetic process	GO:0044249	2.51111	GALNT13, UXS1, EPRS, NARS, FADS2, PPAT, SLC39A1, PSPH, EARS2, TMEM14C, EIF2A, GAMT, ALG8, ALG5, SSU72, MRPS18A, SARS, ALG10, GTPBP1, DPM1, LARS2, KARS, SMS, SUCLG1, EIF1B, IDI1, TSTA3, ENY2, UBIAD1, FECH, TARSL2, MRPL18, MTTP, AK2, MRPL16, MRPL17, TARS, MRPL14, MRPL15, HACD2, OAZ2, ORC4, CHST11, MED30, PMVK, CHST10, ST3GAL5, CYC1, ATG7, ZC3H15, FDFT1, MCTS1, YARS, EEFSEC, FDPS, EIF2B4, EIF2AK1, A…
metab process	cellular catabolic process	GO:0044248	2.36174	POMT2, ABCD2, RNF14, UBE2D2, CTSZ, AUP1, WDR45, PSMD8, NPEPPS, PSMD6, CPT2, FUNDC1, CDC26, PSMD3, CDC27, LAMP2, LONP1, ARIH2, PSMD1, CHAC1, CTBS, DIS3L2, GABARAPL2, MANBA, FBXW5, GPT2, ATG9A, TET2, UBE4A, ACBD5A, VPS37A, WIPI1, RAD23B, ASRGL1, UCHL5, RBX1, PSMA3, PSMA4, PSMA1, EHHADH, SPNS1, PCYOX1, RNF121, PSMD12, PSMD14, PSMD13, SEL1L, GDPD1, UBR3, NEDD8, RNF7, ACAT1, ZNRF1, SGPL1, OS9, PSMB3, …
cellular component organization or biogenesis	cellular component disassembly	GO:0022411	3.22276	GABARAPL2, SPAST, WDR1, FUNDC1, LAMP2, ATG9A, TWF2, SPNS1, WIPI1, MTIF3, WDR45, ATG7
cellular component organization or biogenesis	cellularcomponentorganization	GO:0016043	1.45144	PI4K2B, COL16A1, NDUFA11, TRRAP, PITPNB, UXS1, HIST2H2L, MPV17L2, SMC4, CHCHD2, PSMD5, LAMP2, LONP1, AP1S1, DPF3, BANF1, SEC22BB, MPP5A, SNRPD3, TMOD1, GABARAPL2, COG7, SCARA5, SLC35C2, ATG9A, SAMM50A, IFT80, KCTD3, DYNC1LI2, FRMD6, SPNS1, SNRPG, ORAI1, SNRNP200, BLZF1, EPHA3, CHRNA1, CALM, COX19, SEMA7A, ENY2, PSMD13, TWF2, ARHGAP18, NCAPG, KLHL12, PDS5A, PRPF8, NRP1A, SPATA6, DYE, EPB41L5, SPAS…
cellular component organization or biogenesis	cellular component organization or biogenesis	GO:0071840	1.40425	PI4K2B, COL16A1, NDUFA11, TRRAP, PITPNB, UXS1, HIST2H2L, MPV17L2, SMC4, CHCHD2, PSMD5, LAMP2, LONP1, AP1S1, DPF3, BANF1, SEC22BB, MPP5A, SNRPD3, TMOD1, GABARAPL2, COG7, SCARA5, SLC35C2, ATG9A, SAMM50A, IFT80, KCTD3, DYNC1LI2, FRMD6, SPNS1, SNRPG, ORAI1, SNRNP200, BLZF1, EPHA3, CHRNA1, CALM, COX19, SEMA7A, ENY2, PSMD13, TWF2, ARHGAP18, NCAPG, KLHL12, PDS5A, PRPF8, NRP1A, SPATA6, DYE, EPB41L5, SPAS…
cell process	cellular lipid metabolic process	GO:0044255	2.18266	IDI1, PI4K2B, ABCD2, MVK, LPGAT1, GPAA1, ABHD3, PIGN, GDPD1, FITM2, PIK3C2A, HACD2, ACAT1, PIGX, FADS2, SGPL1, CPT2, INPP5E, PMVK, ST3GAL5, PDSS1, FDFT1, FDPS, ALG8, HMGCS1, ELOVL5, ELOVL2, ORMDL1, ALG10, MCAT, LSS, DPM1, COQ2, GPAM, EHHADH, PNPLA6, LPIN2
localization	cellular localization	GO:0051641	2.03454	CP062, WDR45, TRAM2, IPO4, CHMP1B, XPO6, CHMP1A, LAMP2, TMED3, AP1S2, AP1S1, TMED2, SEC22BB, AP2M1, TMED5, GET4, STARD4, TRAPPC2L, COG7, AKTIP, ATG9A, SAMM50A, VPS37A, WIPI1, PEX1, NRBP1, THOC7, ARL4D, TRAPPC6B, NPC2, RABL3, PICK1, EXOC5, CHMP7, FA45A, BLZF1, GAS8, EXOC1, RNF121, CHRNA1, ENY2, DCTN2, MIS12, TWF2, VPS26A, KLHL12, TIMM10, HSPD1, CDC42, DYE, LMAN1, EPB41L5, SPAST, ATP5F1B, ARL13B, O…
metab process	cellular macromolecule biosynthetic process	GO:0034645	2.52766	POMT2, GALNT13, GPAA1, PIGN, MRPS11, UXS1, MRPL37, EPRS, WDR45, MRPL35, PIGX, NARS, GMPPB, MRPL2, EEF2K, RARS, SLC39A1, EARS2, LIN52, EIF2A, ALG8, WARS, ALG5, SSU72, MRPS18A, SARS, WIPI1, ALG10, GTPBP1, DPM1, LARS2, DALRD3, KARS, TOP1, EIF1B, GTF2A2, ENY2, PCNA, TARSL2, MRPL18, MTTP, TAF9, MRPS34, MRPL16, MRPL17, TARS, MRPL14, MTIF2, LIN9, MRPL15, MTIF3, MRPL57, ORC4, CHST11, MED30, CHST10, ST3GA…
metab process	cellular macromolecule catabolic process	GO:0044265	2.90828	POMT2, RNF14, UBE2D2, CTSZ, AUP1, PSMD8, PSMD6, CDC26, PSMD3, CDC27, LONP1, ARIH2, PSMD1, DIS3L2, MANBA, FBXW5, UBE4A, VPS37A, RAD23B, UCHL5, RBX1, PSMA3, PSMA4, PSMA1, PCYOX1, RNF121, PSMD12, PSMD14, PSMD13, SEL1L, UBR3, NEDD8, RNF7, ZNRF1, OS9, PSMB3, SPOP, UGGT2, NDFIP2, ZRANB1, USP20, HUWE1, UPF3B, UBE2A, NTAN1, UBE2W, NSFL1C, COPS3, PSMC5, PSMC6, RCD1, SKIV2L, CPVL, DCP1B
localization	cellular macromolecule localization	GO:0070727	1.88025	WDR45, TRAM2, IPO4, XPO6, LAMP2, TMED3, AP1S2, AP1S1, TMED2, AP2M1, TMED5, GET4, COG7, ATG9A, SAMM50A, VPS37A, WIPI1, PEX1, THOC7, ARL4D, RABL3, PICK1, BLZF1, GAS8, EXOC1, RNF121, CHRNA1, ENY2, MIS12, TWF2, VPS26A, TIMM10, HSPD1, DYE, EPB41L5, ARL13B, OS9, RAB24, AP2S1, STX4, RAE1, SEC23B, TBC1D15, VPS16, SEC31A, DNAJC19, HSPA8, KLHL21, TM9SF2, RAB10, GOLPH3, SPCS2, AGRN
cell process	cellular macromolecule metabolic process	GO:0044260	1.68031	TP53RK, TRRAP, UXS1, EPRS, PSMD8, PSMD6, CDC26, PSMD3, CDC27, LONP1, PSMD1, EARS2, EIF2A, ALG8, METTL1, ALG5, MED8, MRPS18A, GTPBP1, LARS2, KARS, TYRO3, TTLL12, ALPK2, EIF1B, EPHA3, RNF121, ANAPC16, TARSL2, MRPL18, MTTP, MRPL16, MRPL17, XPC, MRPL14, MRPL15, APH1B, NUAK2, CHST11, CHST10, ST3GAL5, ATG7, MCTS1, CTC1, NDFIP2, ZRANB1, EIF2AK1, UPF3B, INO80, NTAN1, QARS, RCD1, DUSP22B, DCP1B, AARS, GPA…
cell process	cellular metabolic process	GO:0044237	1.74603	PI4K2B, AHCYL2, LPGAT1, TP53RK, TRRAP, UXS1, EPRS, PSMD8, PSMD6, PPAT, CDC26, PSMD3, CDC27, LONP1, PSMD1, CHAC1, SNRPD3, EARS2, XYLB, EIF2A, GAMT, GABARAPL2, ALG8, METTL1, ALG5, MED8, MRPS18A, GTPBP1, ASRGL1, LARS2, KARS, MTHFD2, TYRO3, UQCRC1, SUCLG2, SUCLG1, TTLL12, ALPK2, EIF1B, EPHA3, RNF121, TSTA3, ANAPC16, TARSL2, MRPL18, PRKRIP1, CSTF2, MTTP, MRPL16, MRPL17, XPC, MRPL14, MRPL15, HACD2, OAZ…
metab process	cellular nitrogen compound biosynthetic process	GO:0044271	2.86918	MRPS11, UXS1, MRPL37, EPRS, MRPL35, NARS, GMPPB, MRPL2, EEF2K, RARS, PPAT, EARS2, LIN52, TMEM14C, EIF2A, WARS, ELOVL5, SSU72, MRPS18A, SARS, GTPBP1, COASY, LARS2, DALRD3, KARS, SMS, SUCLG1, GART, EIF1B, TSTA3, GTF2A2, ENY2, PCNA, FECH, TARSL2, MRPL18, TAF9, MRPS34, AK2, MRPL16, MRPL17, TARS, MRPL14, MTIF2, LIN9, PDHB, MRPL15, MTIF3, MRPL57, OAZ2, ATP5F1B, MED30, MTHFD1L, CYC1, ACSS1, ZC3H15, MCTS…
cell process	cellular nitrogen compound metabolic process	GO:0034641	2.04673	TXNL4B, TP53RK, TRRAP, UXS1, EPRS, NARS, NPEPPS, PPAT, CHAC1, SNRPD3, EARS2, TMEM14C, EIF2A, METTL1, SSU72, MRPS18A, SARS, TRNT1, GTPBP1, ASRGL1, THOC7, LARS2, KARS, MTHFD2, UBE2V2, SMS, SNRPG, SUCLG2, SNRNP27, SUCLG1, UBE2V1, SNRNP200, EIF1B, SNRPA, TSTA3, ENY2, FECH, TARSL2, MRPL18, PRKRIP1, CSTF2, AK2, PSEN2, MRPL16, MRPL17, TARS, XPC, MRPL14, MRPL15, PDS5A, PRPF8, OAZ2, ORC4, MED30, PMVK, CYC…
cell process	cellular process	GO:0009987	1.2922	PI4K2B, TRRAP, UXS1, EPRS, SLC4A3, SMC4, ASCL1B, SCAMP5, PSMD8, PSMD6, PSMD5, PSMD3, AP1S1, PSMD1, MPV17, EARS2, XYLB, GAMT, VTG1, GABARAPL2, VTG2, MED8, SAMM50A, IFT80, GTPBP1, LARS2, DYNC1LI2, MTHFD2, DDIT4, TYRO3, UQCRC1, RABL3, ORAI1, RNF121, TSTA3, ANAPC16, TARSL2, MRPL18, PRKRIP1, MRPL16, MRPL17, NCAPG, XPC, MRPL14, MRPL15, HACD2, OAZ2, EPB41L5, CYB5R4, LDHA, CHST11, CHST10, ST3GAL5, ATG7, …
metab process	cellular protein catabolic process	GO:0044257	3.22623	POMT2, PSMD12, PSMD14, PSMD13, RNF14, UBE2D2, CTSZ, SEL1L, UBR3, NEDD8, AUP1, RNF7, PSMD8, ZNRF1, PSMD6, OS9, PSMB3, CDC26, PSMD3, CDC27, LONP1, ARIH2, SPOP, PSMD1, UGGT2, NDFIP2, ZRANB1, FBXW5, USP20, HUWE1, UBE4A, VPS37A, UBE2A, NTAN1, RAD23B, UCHL5, RBX1, UBE2W, NSFL1C, COPS3, PSMA3, PSMC5, PSMA4, PSMC6, PSMA1, CPVL, PCYOX1, RNF121
cellular component organization or biogenesis	cellula rprotein-containing complex assembly	GO:0034622	2.02756	COX19, GTF2A2, NDUFA11, PSMD13, ATP23, MRPS11, HIST2H2L, NDUFB3, MIS12, PRPF8, FOXRED1, DYE, PSMD5, LONP1, SNRPD3, MCTS1, HSP90AA1, H2AFY, SAMM50A, ARPC4, EIF2S2, GTF2H5, VMA21, SNRPG, TUBGCP3, TAF6, SNRNP200, PFDN6, ATPAF1, MSRB1
localization	cellular protein localization	GO:0034613	1.89121	WDR45, TRAM2, IPO4, XPO6, LAMP2, TMED3, AP1S2, AP1S1, TMED2, AP2M1, TMED5, GET4, COG7, ATG9A, SAMM50A, VPS37A, WIPI1, PEX1, THOC7, ARL4D, RABL3, PICK1, BLZF1, GAS8, EXOC1, RNF121, CHRNA1, ENY2, MIS12, TWF2, VPS26A, TIMM10, HSPD1, DYE, EPB41L5, ARL13B, OS9, RAB24, AP2S1, STX4, RAE1, SEC23B, TBC1D15, VPS16, SEC31A, DNAJC19, HSPA8, KLHL21, TM9SF2, RAB10, GOLPH3, SPCS2, AGRN
cell process	cellular protein metabolic process	GO:0044267	1.81024	VKORC1L1, GALNT13, TP53RK, TRRAP, UBE2D2, AUP1, EPRS, NARS, PSMD8, PSMD6, PPME1, CDC26, PSMD3, CDC27, LONP1, PSMD1, PIM3, EARS2, EIF2A, ALG8, FBXW5, ALG5, SSU72, MED8, MRPS18A, SARS, UBE4A, VRK3, ALG10, GTPBP1, PIAS2, NRBP1, RBX1, TPST2, DPM1, TPST1, LARS2, KARS, TYRO3, UBE2V2, UBE2V1, TTLL12, ALPK2, PPIB, EIF1B, EPHA3, RNF121, PSMD12, ENY2, ANAPC16, PSMD14, PSMD13, TARSL2, MRPL18, SEL1L, PSEN2, …
cell process	cellular respiration	GO:0045333	5.59651	NDUFB9, NDUFA8, NDUFB8, NDUFB6, NDUFA5, NDUFA10, NDUFC2, SDHC, CYC, SUCLA2, UQCRQ, NDUFS6, UQCRC1, SUCLG2, SUCLG1, CYC1, NDUFV2
cell process	cellular response to estrogen stimulus	GO:0071391	6.6973	VTG1, FKBP11, LMAN1, VTG2, SLC31A1, NUPR1, ESR1
cell process	cellular response to starvation	GO:0009267	4.87076	GABARAPL2, DAP, LAMP2, SESN2, NUPR1, WDR45, ATG7
cell process	cellular response to stress	GO:0033554	1.93454	POMT2, HERPUD2, UBIAD1, PCNA, TRRAP, OGG1, SEL1L, XPC, AUP1, WDR45, PDS5A, OS9, HSF2, UBR5, LAMP2, SESN2, LONP1, SCAP, UGGT2, ATG7, YARS, HSPA8, GABARAPL2, HSP90AA1, MYEF2, HUWE1, UBE4A, INO80, UBE2A, GTF2H4, RAD23B, GTF2H5, TMCO1, PDIA4, UBE2W, DAP, PSMC6, APC, UBE2V2, WAC, SPNS1, NUPR1, UBE2V1, CALR, MBTPS2, RNF121
metab process	cholesterol biosynthetic process	GO:0006695	17.8595	EBP, MVK, PMVK, SC5D, DHCR7, LSS, FDFT1
metab process	cholesterol metabolic process	GO:0008203	7.65406	EBP, NSDHL, MVK, NPC2, PMVK, SC5D, DHCR7, LSS, SREBF2, FDFT1
cell process	coenzyme metabolic process	GO:0006732	3.35791	AHCYL2, UBIAD1, MVK, HMGCS1, ELOVL5, PDHB, COQ9, COASY, COQ4, COQ2, SUCLA2, MTHFD1L, MTHFD2, PMVK, SUCLG2, SUCLG1, ACSS1
cell process	cofactor metabolic process	GO:0051186	2.43538	AHCYL2, UBIAD1, MVK, FECH, HMGCS1, ELOVL5, GLRX5, PDHB, COQ9, COASY, COQ4, COQ2, SUCLA2, MTHFD1L, MTHFD2, PMVK, SUCLG2, SUCLG1, CHAC1, ACSS1, TMEM14C
localization	COPII-coated vesicle budding	GO:0090114	12.2465	KLHL21, KLHL12, SEC23B, SEC31A
cell process	electron transport chain	GO:0022900	7.17568	NDUFB9, NDUFA8, NDUFB8, NDUFB6, NDUFA5, NDUFA10, NDUFB3, NDUFC2, SDHC, CYC, UQCRQ, NDUFS6, UQCRC1, CYC1, NDUFV2
localization	endoplasmic reticulum to Golgi vesicle-mediated transport	GO:0006888	5.16004	TRAPPC2L, TRAPPC1, KLHL21, KLHL12, NRBP1, YIF1B, LMAN1, SPAST, TRAPPC6B, TMED3, TMED2, SEC22BB, SEC23B, TMED5, SEC31A
localization	endosomal transport	GO:0016197	3.4018	VTA1, VPS37A, VPS26A, CP062, SDCG3, EHD3, CHMP1B, VPS52, CHMP1A, CHMP2B, VPS54, FA45A, VPS16
localization	endosometransportviamultivesicularbodysortingpathway	GO:0032509	7.98684	CHMP1B, VTA1, CHMP1A, CHMP2B, VPS37A, FA45A
localization	energy coupled proton transport,downelectrochemical gradient	GO:0015985	9.31798	ATP5PF, ATP5F1B, ATP5PB, ATP5PO, CYC1, ATP5F1C, ATP5F1D
cell process	energy derivation byoxidation of organic compounds	GO:0015980	4.16381	NDUFB9, NDUFA8, NDUFB8, NDUFB6, NDUFA5, NDUFA10, NDUFC2, SDHC, CYC, SUCLA2, UQCRQ, NDUFS6, UQCRC1, SUCLG2, SUCLG1, CYC1, NDUFV2
localization	establishment of localization	GO:0051234	1.59437	GOLT1A, SLC35B1, PITPNB, SLC4A3, IPO4, SCAMP5, OSBP, LAMP2, SLC39A6, AP1S2, AP1S1, SLC39A8, SEC22BB, SLC25A45, SLC39A1, AP2M1, TMEM14C, VTG1, VTG2, STARD4, ATP6V1G1, TRAPPC2L, COG7, SCARA5, SLC6A15, ATG9A, ATP1B4, SAMM50A, NRBP1, THOC7, TYRO3, SPNS1, RABL3, ORAI1, VDAC1, BLZF1, CHRNA1, ENY2, TTYH3, MTTP, PSEN2, SLC41A1, VPS26A, KLHL12, ABCB8, ABCB9, DYE, ATP6V1C1A, SPAST, KCNMB2, INPP5E, SLC38A7,…
localization	establishment of protein localization	GO:0045184	1.94152	CP062, TRAM2, IPO4, SCAMP5, CHMP1B, XPO6, CHMP1A, LAMP2, TMED3, AP1S2, AP1S1, TMED2, SEC22BB, AP2M1, TMED5, GET4, COG7, AKTIP, ATG9A, SAMM50A, VPS37A, PEX1, THOC7, ARL4D, RABL3, PICK1, CHMP7, FA45A, BLZF1, ENY2, TIMM9, VPS26A, TIMM10, HSPD1, DYE, OS9, RAB24, AP2S1, STX4, RAE1, SEC23B, ATG7, TBC1D15, VPS16, SEC31A, DNAJC19, RAB10, GOLPH3, SPCS2, JAGN1B, CHMP2B, SFXN2
metab process	farnesyl diphosphate metabolic process	GO:0045338	30.6162	FDPS, HMGCS1, FDFT1
metab process	gene expression	GO:0010467	2.18504	INTS12, TXNL4B, MRPS11, MRPL37, EPRS, PCSK6, MTO1, MRPL35, NARS, UBL5, MRPL2, EEF2K, NOB1, RARS, SNRPD3, EARS2, LIN52, EIF2A, WARS, NSUN4, METTL1, BUD31, SSU72, MRPS18A, SARS, TRNT1, GTPBP1, THOC7, LARS2, DALRD3, KARS, SNRPG, SNRNP27, SNRNP200, EIF1B, SNRPA, GTF2A2, ENY2, ATP23, TARSL2, MRPL18, PRKRIP1, CSTF2, TAF9, MRPS34, PSEN2, MRPL16, MRPL17, TARS, MRPL14, MTIF2, LIN9, MRPL15, MTIF3, PRPF8, M…
cell process	generation of precursor metabolites and energy	GO:0006091	3.91207	NDUFB9, NDUFA8, NDUFB8, NDUFB6, NDUFA5, RPE, NDUFA10, NDUFB3, NDUFC2, SDHC, CYC, GCK, CYB5R4, ATP5F1B, SUCLA2, UQCRQ, NNT, NDUFS6, UQCRC1, SUCLG2, SUCLG1, CYC1, NDUFV2
cellular component organization or biogenesis	Golgi organization	GO:0007030	4.67027	LMAN1, NSFL1C, PI4K2B, GOLPH3, COG7, TMED3, TMED2, BLZF1, TMED5
localization	Golgi vesicle budding	GO:0048194	10.2054	GOLPH3, KLHL21, KLHL12, SEC23B, SEC31A
localization	Golgi vesicle transport	GO:0048193	4.00927	TRAPPC2L, TRAPPC1, COG7, KLHL21, KLHL12, NRBP1, YIF1B, LMAN1, GOLPH3, SPAST, TRAPPC6B, VPS52, TMED3, VPS54, TMED2, SEC22BB, EXOC5, SEC23B, BLZF1, TMED5, EXOC1, SEC31A
metab process	heterocycle biosynthetic process	GO:0018130	2.17428	TSTA3, GTF2A2, ENY2, PCNA, FECH, UXS1, TAF9, AK2, LIN9, PDHB, GMPPB, ATP5F1B, MED30, MTHFD1L, PPAT, CYC1, ACSS1, LIN52, TMEM14C, ATP5PF, TAF13, ATP5PB, ELOVL5, SSU72, INO80, ATP5F1C, ATP5F1D, GTF2H5, COASY, KARS, GPAM, GNPDA2, ATP5PO, TCEA1, SUCLG1, TAF6, GART
cell process	heterocycle metabolic process	GO:0046483	1.86239	TXNL4B, TP53RK, TRRAP, UXS1, EPRS, NARS, PPAT, SNRPD3, EARS2, TMEM14C, METTL1, SSU72, SARS, TRNT1, THOC7, LARS2, KARS, MTHFD2, UBE2V2, SNRPG, SUCLG2, SNRNP27, SUCLG1, UBE2V1, SNRNP200, SNRPA, TSTA3, ENY2, FECH, TARSL2, PRKRIP1, CSTF2, AK2, TARS, XPC, PDS5A, PRPF8, ORC4, MED30, PMVK, CYC1, SMN1, ZC3H13, YARS, CTC1, CPSF2, UPF3B, INO80, UBE2A, UBE2W, QARS, RCD1, SKIV2L, IARS, DCP1B, AARS, INTS12, O…
cell process	intracellular signal transduction	GO:0035556	0.266035	CDC42, CALM, RAB10, RASSF1, NUAK2, RHEB, RAB24, RABL3, PIK3C2A, MAPK6, GTF2H4, NRBP1
localization	intracellular transport	GO:0046907	2.27993	CP062, TRAM2, IPO4, CHMP1B, XPO6, CHMP1A, LAMP2, TMED3, AP1S2, AP1S1, TMED2, SEC22BB, AP2M1, TMED5, STARD4, TRAPPC2L, COG7, AKTIP, SAMM50A, VPS37A, PEX1, NRBP1, THOC7, ARL4D, TRAPPC6B, NPC2, RABL3, PICK1, CHMP7, FA45A, ENY2, DCTN2, VPS26A, KLHL12, TIMM10, HSPD1, DYE, LMAN1, SPAST, ATP5F1B, OS9, VPS52, RAB24, AP2S1, VPS54, STX4, CYC1, RAE1, SEC23B, TBC1D15, VPS16, SEC31A, DNAJC19, BBS2, TRAPPC1, V…
metab process	isopentenyl diphosphate biosynthetic process	GO:0009240	22.9622	IDI1, MVK, PMVK
cell process	isopentenyl diphosphate metabolic process	GO:0046490	22.9622	IDI1, MVK, PMVK
metab process	isoprenoid biosynthetic process	GO:0008299	9.79719	FDPS, IDI1, COQ2, MVK, HMGCS1, PMVK, PDSS1, LSS
cell process	isoprenoid metabolic process	GO:0006720	6.00318	DPM1, FDPS, IDI1, COQ2, MVK, HMGCS1, PMVK, PDSS1, LSS, FDFT1
localization	late endosome to vacuole transport	GO:0045324	8.50451	CHMP1B, VTA1, CHMP1A, CHMP2B, CHMP7
metab process	lipid biosynthetic process	GO:0008610	3.44003	IDI1, MVK, GPAA1, PIGN, FITM2, PIK3C2A, HACD2, PIGX, TM7SF2, FADS2, EBP, NSDHL, PMVK, ST3GAL5, SC5D, PDSS1, FDFT1, FDPS, HMGCS1, SRD5A1, ELOVL5, ELOVL2, MCAT, LSS, DPM1, COQ2, GPAM, DOLPP1, DHCR7, LPIN2
metab process	lipid metabolic process	GO:0006629	2.27461	PI4K2B, ABCD2, LPGAT1, GPAA1, PIGN, PIK3C2A, PIGX, TM7SF2, FADS2, NSDHL, CPT2, ALG8, IAH1, HMGCS1, ELOVL5, ELOVL2, ALG10, LSS, SREBF2, DPM1, NPC2, EHHADH, IDI1, MVK, ABHD3, MTTP, GDPD1, FITM2, HACD2, ACAT1, SGPL1, EBP, INPP5E, PMVK, SCAP, ST3GAL5, SC5D, PDSS1, FDFT1, FDPS, SRD5A1, ORMDL1, MCAT, COQ2, GPAM, DOLPP1, PNPLA6, DHCR7, LPIN2, MBTPS2
localization	localization	GO:0051179	1.50907	GOLT1A, SLC35B1, PITPNB, SLC4A3, IPO4, SCAMP5, OSBP, LAMP2, SLC39A6, AP1S2, AP1S1, SLC39A8, SEC22BB, MPP5A, SLC25A45, SLC39A1, AP2M1, TMEM14C, VTG1, VTG2, STARD4, ATP6V1G1, TRAPPC2L, COG7, SCARA5, SLC6A15, ATG9A, ATP1B4, SAMM50A, IFT80, NRBP1, THOC7, TYRO3, SPNS1, RABL3, ORAI1, VDAC1, BLZF1, EPHA3, NSMAF, RNF121, CHRNA1, SEMA7A, ENY2, TTYH3, MTTP, PSEN2, TWF2, SLC41A1, VPS26A, KLHL12, ABCB8, ABCB…
metab process	macroautophagy	GO:0016236	3.99342	NSFL1C, GABARAPL2, TP53INP2, LAMP2, ATG9A, SPNS1, WIPI1, WDR45, ATG7
metab process	macromolecule biosynthetic process	GO:0009059	2.52245	POMT2, GALNT13, GPAA1, PIGN, MRPS11, UXS1, MRPL37, EPRS, WDR45, MRPL35, PIGX, NARS, GMPPB, MRPL2, EEF2K, RARS, SLC39A1, EARS2, LIN52, EIF2A, ALG8, WARS, ALG5, SSU72, MRPS18A, SARS, WIPI1, ALG10, GTPBP1, DPM1, LARS2, DALRD3, KARS, TOP1, EIF1B, GTF2A2, ENY2, PCNA, TARSL2, MRPL18, MTTP, TAF9, MRPS34, MRPL16, MRPL17, TARS, MRPL14, MTIF2, LIN9, MRPL15, MTIF3, MRPL57, ORC4, CHST11, MED30, CHST10, ST3GA…
metab process	macromolecule catabolic process	GO:0009057	2.94387	POMT2, RNF14, UBE2D2, CTSZ, AUP1, PSMD8, PSMD6, CDC26, PSMD3, CDC27, LAMP2, LONP1, ARIH2, PSMD1, CTBS, DIS3L2, LYPLA2, MANBA, FBXW5, UBE4A, VPS37A, RAD23B, UCHL5, RBX1, PSMA3, PSMA4, PSMA1, PCYOX1, RNF121, PSMD12, PSMD14, PSMD13, SEL1L, UBR3, NEDD8, RNF7, ZNRF1, OS9, PSMB3, SPOP, UGGT2, NDFIP2, ZRANB1, USP20, HUWE1, UPF3B, UBE2A, NTAN1, UBE2W, NSFL1C, COPS3, PSMC5, PSMC6, PSMC3, PSMC2, RCD1, SKIV…
localization	macromolecule localization	GO:0033036	1.90597	PITPNB, CP062, WDR45, TRAM2, IPO4, SCAMP5, CHMP1B, XPO6, OSBP, CHMP1A, LAMP2, TMED3, AP1S2, AP1S1, TMED2, SEC22BB, MPP5A, AP2M1, TMED5, GET4, VTG1, VTG2, STARD4, COG7, AKTIP, ATG9A, SAMM50A, IFT80, VPS37A, WIPI1, PEX1, THOC7, ARL4D, NPC2, SPNS1, RABL3, PICK1, CHMP7, FA45A, BLZF1, GAS8, EXOC1, RNF121, CHRNA1, ENY2, TIMM9, MTTP, MIS12, TWF2, FITM2, VPS26A, TIMM10, HSPD1, DYE, EPB41L5, ARL13B, OS9, …
metab process	macromolecule metabolic process	GO:0043170	1.60486	TP53RK, TRRAP, UXS1, EPRS, PSMD8, PSMD6, CDC26, PSMD3, CDC27, LONP1, PSMD1, SNRPD3, EARS2, EIF2A, ALG8, METTL1, ALG5, MED8, MRPS18A, GTPBP1, ASRGL1, LARS2, KARS, TYRO3, RABL3, TTLL12, ALPK2, EIF1B, EPHA3, RNF121, ANAPC16, TARSL2, MRPL18, PRKRIP1, HPN, CSTF2, MTTP, MRPL16, MRPL17, XPC, MRPL14, MRPL15, DYE, APH1B, NUAK2, CHST11, CHST10, ST3GAL5, ATG7, MCTS1, CTC1, NDFIP2, ZRANB1, EIF2AK1, UPF3B, IN…
metab process	metabolic process	GO:0008152	1.73592	PI4K2B, AHCYL2, LPGAT1, TP53RK, TRRAP, UXS1, EPRS, PSMD8, PSMD6, NSDHL, PPAT, CDC26, PSMD3, CDC27, LONP1, PSMD1, CHAC1, SNRPD3, EARS2, XYLB, EIF2A, GAMT, GABARAPL2, ALG8, IAH1, METTL1, ALG5, MED8, MRPS18A, GTPBP1, ASRGL1, LARS2, KARS, MTHFD2, TYRO3, UQCRC1, RABL3, SUCLG2, SUCLG1, TTLL12, ALPK2, EIF1B, EPHA3, RNF121, TSTA3, ANAPC16, TARSL2, MRPL18, PRKRIP1, HPN, CSTF2, MTTP, MRPL16, MRPL17, XPC, M…
metab process	mitochondrial ATP synthesis coupled electron transport	GO:0042775	9.0457	NDUFB9, NDUFA8, NDUFB8, NDUFB6, NDUFA10, NDUFC2, SDHC, CYC, UQCRQ, NDUFS6, UQCRC1, CYC1, NDUFV2
metab process	mitochondrial electron transport,NADH to ubiquinone	GO:0006120	15.3081	NDUFB9, NDUFA8, NDUFB8, NDUFB6, NDUFS6, NDUFA10, NDUFC2, NDUFV2
metab process	mitochondrial electron transport, ubiquinol to cytochrome c	GO:0006122	12.2465	UQCRQ, UQCRC1, CYC1, CYC
metab process	mitochondrial gene expression	GO:0140053	4.80254	LARS2, MRPL2, MRPS34, MRPL16, MTIF2, MTIF3, MTO1, AARS
metab process	mitochondrial translation	GO:0032543	6.30334	LARS2, MRPL2, MRPS34, MRPL16, MTIF2, MTIF3, AARS
cellular component organization or biogenesis	mitochondrion organization	GO:0007005	3.16224	DNAJC19, COX19, GABARAPL2, NDUFA11, ATP23, BNIP3, ATG9A, NDUFB3, CHCHD10, SAMM50A, WIPI1, TIMM10, WDR45, FOXRED1, HSPD1, CHCHD2, FUNDC1, LONP1, QIL1, SLIRP, ATG7, ATPAF1
metab process	modification-dependent macromolecule catabolic process	GO:0043632	3.42663	PSMD12, PSMD14, PSMD13, RNF14, UBE2D2, SEL1L, UBR3, NEDD8, AUP1, RNF7, PSMD8, ZNRF1, PSMD6, OS9, PSMB3, CDC26, PSMD3, CDC27, LONP1, ARIH2, SPOP, PSMD1, DIS3L2, NDFIP2, ZRANB1, FBXW5, USP20, HUWE1, UBE4A, VPS37A, UBE2A, NTAN1, RAD23B, UCHL5, RBX1, UBE2W, NSFL1C, COPS3, PSMA3, PSMC5, PSMA4, PSMC6, PSMA1, PCYOX1, RNF121
metab process	modification-dependent protein catabolic process	GO:0019941	3.41022	PSMD12, PSMD14, PSMD13, RNF14, UBE2D2, SEL1L, UBR3, NEDD8, AUP1, RNF7, PSMD8, ZNRF1, PSMD6, OS9, PSMB3, CDC26, PSMD3, CDC27, LONP1, ARIH2, SPOP, PSMD1, NDFIP2, ZRANB1, FBXW5, USP20, HUWE1, UBE4A, VPS37A, UBE2A, NTAN1, RAD23B, UCHL5, RBX1, UBE2W, NSFL1C, COPS3, PSMA3, PSMC5, PSMA4, PSMC6, PSMA1, PCYOX1, RNF121
localization	multivesicular body sorting pathway	GO:0071985	7.98684	CHMP1B, VTA1, CHMP1A, CHMP2B, VPS37A, FA45A
metab process	ncRNA metabolic process	GO:0034660	2.37618	INTS12, TARSL2, MRPS11, TARS, EPRS, MTO1, NARS, NOB1, RARS, EARS2, DTD2, DIS3L2, YARS, WARS, NSUN4, METTL1, TPRKB, SARS, ELP3, TRNT1, LARS2, DALRD3, KARS, QARS, IARS, AARS
metab process	nitrogen compound metabolic process	GO:0006807	1.66537	TP53RK, TRRAP, UXS1, EPRS, PSMD8, PSMD6, PPAT, CDC26, PSMD3, CDC27, LONP1, PSMD1, CHAC1, SNRPD3, EARS2, EIF2A, GAMT, ALG8, METTL1, ALG5, MED8, MRPS18A, GTPBP1, ASRGL1, LARS2, KARS, MTHFD2, TYRO3, RABL3, SUCLG2, SUCLG1, TTLL12, ALPK2, EIF1B, EPHA3, RNF121, TSTA3, ANAPC16, TARSL2, MRPL18, PRKRIP1, HPN, CSTF2, MTTP, MRPL16, MRPL17, XPC, MRPL14, MRPL15, HACD2, OAZ2, SGPL1, APH1B, NUAK2, CHST11, CHST1…
localization	nitrogen compound transport	GO:0071705	1.96218	SLC35B1, CP062, TRAM2, IPO4, SCAMP5, CHMP1B, XPO6, CHMP1A, LAMP2, TMED3, AP1S2, AP1S1, TMED2, SEC22BB, SLC25A45, AP2M1, TMED5, COG7, SLC6A15, AKTIP, ATG9A, SAMM50A, VPS37A, PEX1, THOC7, ARL4D, SLC7A5, SLC7A6, RABL3, PICK1, CHMP7, FA45A, BLZF1, ENY2, SLC48A1A, TIMM9, VPS26A, ABCB9, TIMM10, SLC7A1, HSPD1, DYE, OS9, RAB24, AP2S1, SLC38A7, SLC38A6, STX4, IGF2BP3, RAE1, SEC23B, ATG7, TBC1D15, VPS16, S…
metab process	nucleic acid metabolic process	GO:0090304	1.76632	INTS12, TXNL4B, TP53RK, TRRAP, OGG1, MRPS11, EPRS, MTO1, NARS, UBL5, NOB1, RARS, SNRPD3, EARS2, LIN52, DIS3L2, WARS, NSUN4, METTL1, BUD31, SSU72, TET2, SARS, TRNT1, RAD23B, THOC7, LARS2, DALRD3, KARS, UBE2V2, SNRPG, SNRNP27, UBE2V1, TOP1, SNRNP200, RNASEKB, SNRPA, GTF2A2, ENY2, PCNA, TARSL2, PRKRIP1, CSTF2, TAF9, TARS, XPC, LIN9, PDS5A, PRPF8, ORC4, MED30, SMN1, ZC3H13, DTD2, YARS, CTC1, TAF13, C…
cell process	nucleobase-containing compound biosynthetic process	GO:0034654	2.28279	TSTA3, GTF2A2, ENY2, PCNA, UXS1, TAF9, AK2, LIN9, PDHB, GMPPB, ATP5F1B, MED30, PPAT, CYC1, ACSS1, LIN52, ATP5PF, TAF13, ATP5PB, ELOVL5, SSU72, INO80, ATP5F1C, ATP5F1D, GTF2H5, COASY, KARS, GPAM, GNPDA2, ATP5PO, TCEA1, SUCLG1, TAF6, GART
cell process	nucleobase-containing compound metabolic process	GO:0006139	1.89968	TXNL4B, TP53RK, TRRAP, UXS1, EPRS, NARS, PPAT, SNRPD3, EARS2, METTL1, SSU72, SARS, TRNT1, THOC7, LARS2, KARS, UBE2V2, SNRPG, SUCLG2, SNRNP27, SUCLG1, UBE2V1, SNRNP200, SNRPA, TSTA3, ENY2, TARSL2, PRKRIP1, CSTF2, AK2, TARS, XPC, PDS5A, PRPF8, ORC4, MED30, PMVK, CYC1, SMN1, ZC3H13, YARS, CTC1, CPSF2, UPF3B, INO80, UBE2A, UBE2W, QARS, RCD1, SKIV2L, IARS, DCP1B, AARS, INTS12, OGG1, MRPS11, MTO1, GMPP…
cell process	nucleobase-containing small molecule metabolic process	GO:0055086	2.52955	5NT3, TSTA3, MVK, UXS1, AK2, PDHB, GMPPB, ATP5F1B, MTHFD1L, PPAT, PMVK, CYC1, ACSS1, ATP5PF, HMGCS1, ATP5PB, ELOVL5, ATP5F1C, ATP5F1D, GCK, COASY, SUCLA2, KARS, GPAM, GNPDA2, ATP5PO, SUCLG2, SUCLG1, GART
cell process	nucleoside bisphosphate metabolic process	GO:0033865	5.01905	SUCLA2, MVK, HMGCS1, ELOVL5, PMVK, SUCLG2, SUCLG1, PDHB, ACSS1, COASY
cell process	nucleoside phosphate biosynthetic process	GO:1901293	2.84413	ATP5PF, ATP5PB, ELOVL5, AK2, PDHB, ATP5F1C, ATP5F1D, COASY, ATP5F1B, KARS, GPAM, PPAT, ATP5PO, SUCLG1, CYC1, ACSS1, GART
cell process	nucleoside phosphate metabolic process	GO:0006753	2.52505	5NT3, ATP5PF, MVK, HMGCS1, ATP5PB, ELOVL5, AK2, PDHB, ATP5F1C, ATP5F1D, GCK, COASY, ATP5F1B, SUCLA2, KARS, GPAM, PPAT, PMVK, ATP5PO, SUCLG2, SUCLG1, CYC1, ACSS1, GART
cell process	nucleoside triphosphate biosynthetic process	GO:0009142	4.71019	ATP5PF, ATP5F1B, ATP5PB, ATP5PO, SUCLG1, CYC1, ATP5F1C, ATP5F1D
cell process	nucleotide biosynthetic process	GO:0009165	2.72144	ATP5PF, ATP5PB, ELOVL5, AK2, PDHB, ATP5F1C, ATP5F1D, COASY, ATP5F1B, KARS, GPAM, PPAT, ATP5PO, CYC1, ACSS1, GART
cell process	nucleotide metabolic process	GO:0009117	2.56919	5NT3, ATP5PF, MVK, HMGCS1, ATP5PB, ELOVL5, AK2, PDHB, ATP5F1C, ATP5F1D, GCK, COASY, ATP5F1B, SUCLA2, KARS, GPAM, PPAT, PMVK, ATP5PO, SUCLG2, SUCLG1, CYC1, ACSS1, GART
cellular component organization or biogenesis	organelle disassembly	GO:1903008	5.44288	GABARAPL2, SPAST, FUNDC1, ATG9A, WIPI1, MTIF3, WDR45, ATG7
cellular component organization or biogenesis	organelle organization	GO:0006996	1.65221	PI4K2B, NDUFA11, TRRAP, HIST2H2L, MPV17L2, SMC4, CHCHD2, LONP1, DPF3, BANF1, SEC22BB, TMOD1, GABARAPL2, COG7, ATG9A, SAMM50A, IFT80, DYNC1LI2, FRMD6, ORAI1, BLZF1, CALM, COX19, ENY2, TWF2, NCAPG, KLHL12, PDS5A, SPATA6, DYE, EPB41L5, SPAST, INPP5E, QIL1, ATG7, VPS16, SEC31A, DNAJC19, CTC1, BBS2, ZRANB1, KLHL21, CHCHD10, ARPC4, INO80, UBE2A, NSFL1C, EHD3, ARPC3, PHF13, TUBGCP3, SFXN2, WDR1, SYCP1, …
cell process	organic acid metabolic process	GO:0006082	2.66228	ABCD2, TARSL2, UXS1, TARS, MTR, PDHB, EPRS, HACD2, ACAT1, NARS, FADS2, LDHA, SGPL1, CHST11, CPT2, MTHFD1L, RARS, PHGDH, ACSS1, PSPH, EARS2, GAMT, YARS, WARS, ELOVL5, GPT2, ELOVL2, SARS, ASNS, MCAT, ASRGL1, GCK, LARS2, DALRD3, KARS, QARS, GPAM, GNPDA2, PSAT1, MTHFD2, EHHADH, SUCLG1, BLMH, IARS, LPIN2, AARS, PCYOX1, BNIPL
metab process	organic cyclic compound biosynthetic process	GO:1901362	2.4866	TSTA3, GTF2A2, ENY2, PCNA, MVK, FECH, UXS1, TAF9, AK2, LIN9, PDHB, TM7SF2, GMPPB, EBP, NSDHL, ATP5F1B, MED30, MTHFD1L, PPAT, PMVK, SC5D, CYC1, ACSS1, LIN52, TMEM14C, FDFT1, ATP5PF, HMGCS1, TAF13, ATP5PB, SRD5A1, ELOVL5, SSU72, INO80, ATP5F1C, LSS, ATP5F1D, GTF2H5, COASY, KARS, GPAM, GNPDA2, ATP5PO, TCEA1, SUCLG1, TAF6, DHCR7, GART
metab process	organic cyclic compound metabolic process	GO:1901360	1.91454	TXNL4B, TP53RK, TRRAP, UXS1, EPRS, TM7SF2, NARS, NSDHL, PPAT, SNRPD3, EARS2, TMEM14C, METTL1, SSU72, SARS, TRNT1, THOC7, LARS2, KARS, MTHFD2, UBE2V2, SNRPG, SUCLG2, SNRNP27, SUCLG1, UBE2V1, SNRNP200, SNRPA, TSTA3, ENY2, FECH, TARSL2, PRKRIP1, CSTF2, AK2, TARS, XPC, PDS5A, PRPF8, ORC4, EBP, MED30, PMVK, CYC1, SMN1, ZC3H13, FDFT1, YARS, CTC1, SRD5A1, CPSF2, UPF3B, INO80, UBE2A, UBE2W, QARS, RCD1, S…
metab process	organic substance biosynthetic process	GO:1901576	2.52658	GALNT13, UXS1, EPRS, TM7SF2, NARS, FADS2, NSDHL, PPAT, SLC39A1, PSPH, EARS2, TMEM14C, EIF2A, GAMT, ALG8, ALG5, SSU72, MRPS18A, SARS, ALG10, GTPBP1, DPM1, LARS2, KARS, SMS, SUCLG1, EIF1B, IDI1, TSTA3, ENY2, UBIAD1, FECH, TARSL2, MRPL18, MTTP, AK2, MRPL16, MRPL17, TARS, MRPL14, MRPL15, HACD2, OAZ2, ORC4, EBP, CHST11, MED30, PMVK, CHST10, ST3GAL5, CYC1, ATG7, ZC3H15, FDFT1, MCTS1, YARS, EEFSEC, FDPS…
metab process	organic substance catabolic process	GO:1901575	2.37996	POMT2, ABCD2, RNF14, UBE2D2, CTSZ, AUP1, PSMD8, NPEPPS, PSMD6, CPT2, CDC26, PSMD3, CDC27, LAMP2, LONP1, ARIH2, PSMD1, CHAC1, CTBS, DIS3L2, LYPLA2, MANBA, FBXW5, IAH1, GPT2, TET2, UBE4A, VPS37A, RAD23B, ASRGL1, UCHL5, RBX1, PSMA3, PSMA4, PSMA1, EHHADH, RBKS, PCYOX1, RNF121, PSMD12, PSMD14, PSMD13, RPE, SEL1L, GDPD1, UBR3, NEDD8, RNF7, ACAT1, ZNRF1, SGPL1, OS9, PSMB3, SPOP, UGGT2, NDFIP2, ZRANB1, U…
metab process	organic substance metabolic process	GO:0071704	1.67596	PI4K2B, AHCYL2, LPGAT1, TP53RK, TRRAP, UXS1, EPRS, PSMD8, PSMD6, NSDHL, PPAT, CDC26, PSMD3, CDC27, LONP1, PSMD1, CHAC1, SNRPD3, EARS2, XYLB, EIF2A, GAMT, ALG8, IAH1, METTL1, ALG5, MED8, MRPS18A, GTPBP1, ASRGL1, LARS2, KARS, MTHFD2, TYRO3, RABL3, SUCLG2, SUCLG1, TTLL12, ALPK2, EIF1B, EPHA3, RNF121, TSTA3, ANAPC16, TARSL2, MRPL18, PRKRIP1, HPN, CSTF2, MTTP, MRPL16, MRPL17, XPC, MRPL14, TXN, MRPL15,…
localization	organic substance transport	GO:0071702	1.82562	SLC35B1, PITPNB, CP062, SLC4A3, TRAM2, IPO4, SCAMP5, CHMP1B, XPO6, OSBP, CHMP1A, LAMP2, TMED3, AP1S2, AP1S1, TMED2, SEC22BB, SLC25A45, AP2M1, TMED5, VTG1, VTG2, STARD4, COG7, SLC6A15, AKTIP, ATG9A, SAMM50A, VPS37A, PEX1, THOC7, ARL4D, SLC7A5, SLC7A6, NPC2, SPNS1, RABL3, PICK1, CHMP7, FA45A, BLZF1, ENY2, SLC48A1A, TIMM9, MTTP, VPS26A, ABCB9, TIMM10, SLC7A1, HSPD1, DYE, OS9, RAB24, SLC17A5, AP2S1, …
metab process	organonitrogen compound biosynthetic process	GO:1901566	2.84943	POMT2, GALNT13, GPAA1, PIGN, MRPS11, UXS1, MTR, MRPL37, EPRS, WDR45, MRPL35, PIGX, NARS, GMPPB, MRPL2, EEF2K, RARS, PPAT, PHGDH, SLC39A1, PSPH, EARS2, TMEM14C, EIF2A, GAMT, ALG8, WARS, ELOVL5, ELOVL2, ALG5, MRPS18A, SARS, WIPI1, ALG10, GTPBP1, COASY, DPM1, LARS2, DALRD3, KARS, SMS, GART, EIF1B, FECH, TARSL2, MRPL18, MTTP, MRPS34, AK2, MRPL16, MRPL17, TARS, MRPL14, MTIF2, PDHB, MRPL15, MTIF3, HACD…
metab process	organonitrogen compound catabolic process	GO:1901565	2.69249	POMT2, RNF14, UBE2D2, CTSZ, AUP1, PSMD8, NPEPPS, PSMD6, CDC26, PSMD3, CDC27, LAMP2, LONP1, ARIH2, PSMD1, CHAC1, CTBS, LYPLA2, MANBA, FBXW5, GPT2, TET2, UBE4A, VPS37A, RAD23B, ASRGL1, UCHL5, RBX1, PSMA3, PSMA4, PSMA1, PCYOX1, RNF121, PSMD12, PSMD14, PSMD13, SEL1L, UBR3, NEDD8, RNF7, ZNRF1, SGPL1, OS9, PSMB3, SPOP, UGGT2, NDFIP2, ZRANB1, USP20, HUWE1, UBE2A, NTAN1, UBE2W, NSFL1C, COPS3, PSMC5, PSMC…
metab process	organonitrogencompound metabolic process	GO:1901564	1.78	TP53RK, TRRAP, UXS1, EPRS, PSMD8, PSMD6, PPAT, CDC26, PSMD3, CDC27, LONP1, PSMD1, CHAC1, EARS2, EIF2A, GAMT, ALG8, ALG5, MED8, MRPS18A, GTPBP1, ASRGL1, LARS2, KARS, MTHFD2, TYRO3, RABL3, SUCLG2, SUCLG1, TTLL12, ALPK2, EIF1B, EPHA3, RNF121, ANAPC16, TARSL2, MRPL18, HPN, MTTP, MRPL16, MRPL17, MRPL14, MRPL15, HACD2, OAZ2, SGPL1, APH1B, NUAK2, CHST11, CHST10, ST3GAL5, ATG7, MCTS1, NDFIP2, ZRANB1, EIF…
metab process	organo phosphate biosynthetic process	GO:0090407	2.67892	IDI1, MVK, GPAA1, PIGN, AK2, FITM2, PDHB, PIK3C2A, PIGX, ATP5F1B, PPAT, PMVK, CYC1, ACSS1, FDPS, ATP5PF, HMGCS1, ATP5PB, ELOVL5, ATP5F1C, ATP5F1D, COASY, DPM1, KARS, GPAM, ATP5PO, SUCLG1, GART
metab process	organophosphate metabolic process	GO:0019637	2.01355	IDI1, 5NT3, PI4K2B, MVK, LPGAT1, GPAA1, PIGN, RPE, AK2, GDPD1, FITM2, PDHB, PIK3C2A, PIGX, ATP5F1B, PPAT, INPP5E, PMVK, CYC1, ACSS1, FDFT1, FDPS, ATP5PF, HMGCS1, ATP5PB, ELOVL5, ATP5F1C, ATP5F1D, GCK, COASY, DPM1, SUCLA2, KARS, GPAM, ATP5PO, SUCLG2, SUCLG1, PNPLA6, GART
metab process	oxidation-reduction process	GO:0055114	2.24325	ABCD2, PYROXD1, NDUFA10, CYC, TM7SF2, FADS2, NSDHL, CPT2, NNT, PHGDH, HSDL2, ACAD9, TET2, NDUFC2, SDHC, NDUFS6, MTHFD2, EHHADH, UQCRC1, NDUFS2, SUCLG2, SUCLG1, PCYOX1, NDUFB9, AKR1A1B, NDUFB8, NDUFB6, RPE, NDUFB3, PDHB, FOXRED1, CRYZ, ACAT1, CYB5R4, LDHA, MTHFD1L, SC5D, CYC1, NDUFV2, P4HTM, NDUFA8, NDUFA6, NDUFA5, NDUFA4, SMOX, SRD5A1, NDUFA2, BBOX1, GFER, SUCLA2, UQCRQ, RTN4IP1, DHCR7, MSRB1
localization	oxidative phosphorylation	GO:0006119	8.40445	NDUFB9, NDUFA8, NDUFB8, NDUFB6, NDUFA10, NDUFC2, SDHC, CYC, ATP5F1B, UQCRQ, NDUFS6, UQCRC1, CYC1, NDUFV2
cell process	oxoacid metabolic process	GO:0043436	2.89	ABCD2, TARSL2, UXS1, TARS, MTR, PDHB, EPRS, HACD2, ACAT1, NARS, FADS2, LDHA, SGPL1, CHST11, CPT2, MTHFD1L, RARS, PHGDH, ACSS1, PSPH, EARS2, GAMT, YARS, WARS, ELOVL5, GPT2, ELOVL2, SARS, ASNS, MCAT, ASRGL1, GCK, LARS2, DALRD3, KARS, QARS, GPAM, GNPDA2, PSAT1, MTHFD2, EHHADH, SUCLG1, BLMH, IARS, LPIN2, AARS, PCYOX1, BNIPL
cell process	peptide biosynthetic process	GO:0043043	4.20606	TARSL2, MRPL18, MRPS11, MRPS34, MRPL16, MRPL17, TARS, MRPL14, MTIF2, MRPL37, MRPL15, MTIF3, EPRS, MRPL57, MRPL35, NARS, MRPL2, EEF2K, RARS, EARS2, ZC3H15, EIF2A, MCTS1, YARS, EEFSEC, RWDD1, EIF2B4, WARS, EIF2AK1, MRPS18A, SARS, EIF2S2, GTPBP1, LARS2, DALRD3, KARS, QARS, TCEA1, DRG2, RPL22L1, IARS, EIF1B, AARS
cell process	peptide metabolic process	GO:0006518	3.77883	MRPS11, MRPL37, EPRS, PCSK6, MRPL35, NARS, NPEPPS, MRPL2, EEF2K, RARS, CHAC1, EARS2, EIF2A, WARS, MRPS18A, SARS, GTPBP1, LARS2, DALRD3, KARS, EIF1B, TARSL2, MRPL18, MRPS34, PSEN2, MRPL16, MRPL17, TARS, MRPL14, MTIF2, MRPL15, MTIF3, MRPL57, SEC11A, ZC3H15, MCTS1, YARS, EEFSEC, RWDD1, EIF2B4, EIF2AK1, EIF2S2, SPCS2, QARS, TCEA1, DRG2, RPL22L1, IARS, AARS
localization	peptide transport	GO:0015833	1.95103	CP062, TRAM2, IPO4, SCAMP5, CHMP1B, XPO6, CHMP1A, LAMP2, TMED3, AP1S2, AP1S1, TMED2, SEC22BB, AP2M1, TMED5, COG7, AKTIP, ATG9A, SAMM50A, VPS37A, PEX1, THOC7, ARL4D, RABL3, PICK1, CHMP7, FA45A, BLZF1, ENY2, TIMM9, VPS26A, ABCB9, TIMM10, HSPD1, DYE, OS9, RAB24, AP2S1, STX4, RAE1, SEC23B, ATG7, TBC1D15, VPS16, SEC31A, DNAJC19, RAB10, GOLPH3, SPCS2, JAGN1B, CHMP2B, SFXN2
metab process	phospholipid biosynthetic process	GO:0008654	3.99342	DPM1, FDPS, IDI1, MVK, HMGCS1, GPAM, GPAA1, PIGN, PMVK, FITM2, PIK3C2A, PIGX
metab process	positive regulation of DNA-templated transcription,initiation	GO:2000144	13.6072	PSMC5, PSMC6, PSMC3, PSMC2
cellular component organization or biogenesis	positive regulation of RNA polymerase II transcriptional preinitiation complex assembly	GO:0045899	24.493	PSMC5, PSMC6, PSMC3, PSMC2
metab process	positive regulation of transcription initiation from RNA polymerase II promoter	GO:0060261	13.6072	PSMC5, PSMC6, PSMC3, PSMC2
metab process	primary metabolic process	GO:0044238	1.69795	PI4K2B, LPGAT1, TP53RK, TRRAP, UXS1, EPRS, PSMD8, PSMD6, NSDHL, PPAT, CDC26, PSMD3, CDC27, LONP1, PSMD1, SNRPD3, EARS2, XYLB, EIF2A, ALG8, IAH1, METTL1, ALG5, MED8, MRPS18A, GTPBP1, ASRGL1, LARS2, KARS, TYRO3, RABL3, SUCLG2, SUCLG1, TTLL12, ALPK2, EIF1B, EPHA3, RNF121, TSTA3, ANAPC16, TARSL2, MRPL18, PRKRIP1, HPN, CSTF2, MTTP, MRPL16, MRPL17, XPC, MRPL14, MRPL15, HACD2, LDHA, SGPL1, APH1B, NUAK2,…
cell process	process utilizing autophagic mechanism	GO:0061919	3.25128	NSFL1C, GABARAPL2, TP53INP2, FUNDC1, LAMP2, ATG9A, SPNS1, TMEM208, ACBD5A, WIPI1, WDR45, ATG7
metab process	proteasomal protein catabolic process	GO:0010498	4.01086	POMT2, PSMD12, PSMD14, SEL1L, UBR3, AUP1, RNF7, PSMD8, ZNRF1, PSMD6, OS9, PSMB3, CDC26, CDC27, SPOP, PSMD1, UGGT2, FBXW5, UBE4A, UBE2A, RAD23B, RBX1, UBE2W, NSFL1C, PSMA3, PSMC5, PSMA4, PSMC6, PSMA1, RNF121
metab process	proteasome-mediated ubiquitin-dependent protein catabolic process	GO:0043161	3.93236	PSMD12, PSMD14, SEL1L, UBR3, AUP1, RNF7, PSMD8, ZNRF1, PSMD6, OS9, PSMB3, CDC26, CDC27, SPOP, PSMD1, FBXW5, UBE4A, UBE2A, RAD23B, RBX1, UBE2W, NSFL1C, PSMA3, PSMC5, PSMA4, PSMC6, PSMA1, RNF121
metab process	protein catabolic process	GO:0030163	3.37403	POMT2, RNF14, UBE2D2, CTSZ, AUP1, PSMD8, PSMD6, CDC26, PSMD3, CDC27, LAMP2, LONP1, ARIH2, PSMD1, LYPLA2, MANBA, FBXW5, UBE4A, VPS37A, RAD23B, UCHL5, RBX1, PSMA3, PSMA4, PSMA1, PCYOX1, RNF121, PSMD12, PSMD14, PSMD13, SEL1L, UBR3, NEDD8, RNF7, ZNRF1, OS9, PSMB3, SPOP, UGGT2, NDFIP2, ZRANB1, USP20, HUWE1, UBE2A, NTAN1, UBE2W, NSFL1C, COPS3, PSMC5, PSMC6, PSMC3, PSMC2, CPVL
cell process	protein-containing complex assembly	GO:0065003	1.8255	COX19, GTF2A2, NDUFA11, PSMD13, ATP23, MRPS11, HIST2H2L, NDUFB3, MIS12, KLHL12, PRPF8, FOXRED1, DYE, SPAST, PSMD5, LONP1, SNRPD3, MCTS1, HSP90AA1, SCARA5, H2AFY, KLHL21, SAMM50A, ARPC4, KCTD3, EIF2S2, GTF2H5, VMA21, SNRPG, TUBGCP3, TAF6, SNRNP200, PFDN6, ATPAF1, MSRB1
cellular component organization or biogenesis	protein-containing complex subunit organization	GO:0043933	1.83518	COX19, GTF2A2, NDUFA11, WDR1, PSMD13, ATP23, MRPS11, HIST2H2L, NDUFB3, MIS12, TWF2, KLHL12, PRPF8, FOXRED1, DYE, SPAST, PSMD5, LAMP2, LONP1, SNRPD3, MCTS1, GABARAPL2, HSP90AA1, SCARA5, H2AFY, KLHL21, SAMM50A, ARPC4, INO80, KCTD3, EIF2S2, GTF2H5, VMA21, SPNS1, SNRPG, TUBGCP3, TAF6, SNRNP200, PFDN6, ATPAF1, MSRB1
localization	protein localization	GO:0008104	1.98845	CP062, WDR45, TRAM2, IPO4, SCAMP5, CHMP1B, XPO6, CHMP1A, LAMP2, TMED3, AP1S2, AP1S1, TMED2, SEC22BB, MPP5A, AP2M1, TMED5, GET4, COG7, AKTIP, ATG9A, SAMM50A, IFT80, VPS37A, WIPI1, PEX1, THOC7, ARL4D, RABL3, PICK1, CHMP7, FA45A, BLZF1, GAS8, EXOC1, RNF121, CHRNA1, ENY2, TIMM9, MIS12, TWF2, VPS26A, TIMM10, HSPD1, DYE, EPB41L5, ARL13B, OS9, RAB24, AP2S1, STX4, RAE1, SEC23B, ATG7, TBC1D15, VPS16, SEC3…
metab process	protein metabolic process	GO:0019538	1.75026	TP53RK, TRRAP, UXS1, EPRS, PSMD8, PSMD6, CDC26, PSMD3, CDC27, LONP1, PSMD1, EARS2, EIF2A, ALG8, ALG5, MED8, MRPS18A, GTPBP1, ASRGL1, LARS2, KARS, TYRO3, RABL3, TTLL12, ALPK2, EIF1B, EPHA3, RNF121, ANAPC16, TARSL2, MRPL18, HPN, MTTP, MRPL16, MRPL17, MRPL14, MRPL15, APH1B, NUAK2, CHST11, CHST10, ST3GAL5, ATG7, MCTS1, NDFIP2, ZRANB1, EIF2AK1, NTAN1, QARS, DUSP22B, AARS, GPAA1, PIGN, MRPS11, CTSZ, MR…
cell process	protein modification by small protein conjugation	GO:0032446	2.70598	ANAPC16, RNF14, UBR3, DTX2, KLHL12, NEDD8, RNF7, PCNP, ZNRF1, HECTD1, CDC26, CDC27, UBR5, ARIH2, SPOP, DCAF10, ATG7, RNF20, UBE2I, FBXW5, AKTIP, KLHL21, HUWE1, MED8, UBE4A, UBE2A, MARCH5, PIAS2, RBX1, UBE2W, UBE2V2, WAC, UBE2V1, TRIM33
cell process	protein modification by small protein conjugation or removal	GO:0070647	2.68885	ENY2, ANAPC16, PSMD14, RNF14, GPS1, UBR3, DTX2, KLHL12, NEDD8, RNF7, PCNP, ZNRF1, HECTD1, CDC26, OTUD6B, CDC27, UBR5, ARIH2, SPOP, DCAF10, ATG7, RNF20, ZRANB1, UBE2I, FBXW5, USP20, AKTIP, KLHL21, HUWE1, MED8, UBE4A, UBE2A, JOSD2, MARCH5, UCHL5, PIAS2, RBX1, UBE2W, COPS5, UBE2V2, WAC, UBE2V1, TRIM33
cell process	protein polyubiquitination	GO:0000209	3.26238	RNF14, AKTIP, HUWE1, UBE4A, UBE2A, UBE2W, ZNRF1, HECTD1, CDC26, UBR5, UBE2V2, ARIH2, UBE2V1
localization	protein transport	GO:0015031	1.93966	CP062, TRAM2, IPO4, SCAMP5, CHMP1B, XPO6, CHMP1A, LAMP2, TMED3, AP1S2, AP1S1, TMED2, SEC22BB, AP2M1, TMED5, COG7, AKTIP, ATG9A, SAMM50A, VPS37A, PEX1, THOC7, ARL4D, RABL3, PICK1, CHMP7, FA45A, BLZF1, ENY2, TIMM9, VPS26A, TIMM10, HSPD1, DYE, OS9, RAB24, AP2S1, STX4, RAE1, SEC23B, ATG7, TBC1D15, VPS16, SEC31A, DNAJC19, RAB10, GOLPH3, SPCS2, JAGN1B, CHMP2B, SFXN2
cell process	protein ubiquitination	GO:0016567	2.40802	ANAPC16, RNF14, UBR3, DTX2, KLHL12, PCNP, ZNRF1, HECTD1, CDC26, CDC27, UBR5, ARIH2, SPOP, DCAF10, RNF20, FBXW5, AKTIP, KLHL21, HUWE1, MED8, UBE4A, UBE2A, MARCH5, UBE2W, UBE2V2, WAC, UBE2V1, TRIM33
metab process	proteolysis	GO:0006508	2.40127	POMT2, RNF14, UBE2D2, CTSZ, AUP1, PCSK6, CASP9, PSMD8, NPEPPS, PSMD6, CDC26, OTUD6B, PSMD3, CDC27, LONP1, ARIH2, PSMD1, FBXW5, UBE4A, VPS37A, JOSD2, RAD23B, ASRGL1, UCHL5, RBX1, PSMA3, PSMA4, MEP1B, PSMA1, RABL3, PCYOX1, RNF121, PSMD12, ENY2, PSMD14, PSMD13, ATP23, GPS1, HPN, SEL1L, PSEN2, HTRA1, UBR3, NEDD8, RNF7, MALT1, PARL, ZNRF1, APH1B, DPP7, PITRM1, OS9, PSMB3, SPOP, TMEM208, UGGT2, SEC11A,…
metab process	proteolysis involved in cellular protein catabolic process	GO:0051603	3.24016	POMT2, PSMD12, PSMD14, PSMD13, RNF14, UBE2D2, CTSZ, SEL1L, UBR3, NEDD8, AUP1, RNF7, PSMD8, ZNRF1, PSMD6, OS9, PSMB3, CDC26, PSMD3, CDC27, LONP1, ARIH2, SPOP, PSMD1, UGGT2, NDFIP2, ZRANB1, FBXW5, USP20, HUWE1, UBE4A, VPS37A, UBE2A, NTAN1, RAD23B, UCHL5, RBX1, UBE2W, NSFL1C, COPS3, PSMA3, PSMC5, PSMA4, PSMC6, PSMA1, CPVL, PCYOX1, RNF121
localization	protontransmembranetransport	GO:1902600	4.81112	ATP6V1C1A, ATP5PF, ATP6V1G1, ATP5F1B, ATP5PB, NNT, ATP5PO, ATP6V1H, CYC1, ATP5F1C, ATP5F1D
cell process	purine-containing compound biosynthetic process	GO:0072522	3.37679	ATP5PF, ATP5PB, ELOVL5, AK2, PDHB, ATP5F1C, ATP5F1D, COASY, ATP5F1B, MTHFD1L, PPAT, ATP5PO, CYC1, ACSS1, GART
cell process	purine-containing compound metabolic process	GO:0072521	2.78329	ATP5PF, MVK, HMGCS1, ATP5PB, ELOVL5, AK2, PDHB, ATP5F1C, ATP5F1D, GCK, COASY, ATP5F1B, SUCLA2, MTHFD1L, PPAT, PMVK, ATP5PO, SUCLG2, SUCLG1, CYC1, ACSS1, GART
cell process	purine nucleoside bisphosphate metabolic process	GO:0034032	5.01905	SUCLA2, MVK, HMGCS1, ELOVL5, PMVK, SUCLG2, SUCLG1, PDHB, ACSS1, COASY
cell process	purine nucleoside triphosphate biosynthetic process	GO:0009145	5.79226	ATP5PF, ATP5F1B, ATP5PB, ATP5PO, CYC1, ATP5F1C, ATP5F1D
cell process	purine nucleotide biosynthetic process	GO:0006164	3.42902	ATP5PF, ATP5PB, ELOVL5, AK2, PDHB, ATP5F1C, ATP5F1D, COASY, ATP5F1B, PPAT, ATP5PO, CYC1, ACSS1, GART
cell process	purine nucleotide metabolic process	GO:0006163	2.99042	ATP5PF, MVK, HMGCS1, ATP5PB, ELOVL5, AK2, PDHB, ATP5F1C, ATP5F1D, GCK, COASY, ATP5F1B, SUCLA2, PPAT, PMVK, ATP5PO, SUCLG2, SUCLG1, CYC1, ACSS1, GART
cell process	purine ribonucleoside triphosphate biosynthetic process	GO:0009206	5.79226	ATP5PF, ATP5F1B, ATP5PB, ATP5PO, CYC1, ATP5F1C, ATP5F1D
cell process	purine ribonucleoside triphosphate metabolic process	GO:0009205	5.22716	ATP5PF, ATP5F1B, ATP5PB, ATP5PO, CYC1, ATP5F1C, ATP5F1D
cell process	purine ribonucleotide biosynthetic process	GO:0009152	3.54237	ATP5PF, ATP5PB, ELOVL5, AK2, PDHB, ATP5F1C, ATP5F1D, COASY, ATP5F1B, PPAT, ATP5PO, CYC1, ACSS1, GART
cell process	purine ribonucleotide metabolic process	GO:0009150	3.15167	ATP5PF, MVK, HMGCS1, ATP5PB, ELOVL5, AK2, PDHB, ATP5F1C, ATP5F1D, GCK, COASY, ATP5F1B, SUCLA2, PPAT, PMVK, ATP5PO, SUCLG2, SUCLG1, CYC1, ACSS1, GART
cellular component organization or biogenesis	regulation of cellular component organization	GO:0051128	1.76286	CHRNA1, GSK3B, SEMA7A, WDR1, OGG1, TWF2, BRK1, ARHGAP18, FITM2, NRP1A, PARL, CASP9, CDC42, RASSF1, SPAST, CAPZB, TMEM67, CDC26, INPP5E, CDC27, UBR5, SMN1, BUB3, COLGALT1, RAE1, WNT4, VPS16, TMOD1, ABCC4, HSPA8, VTG2, ZRANB1, UBE2I, FBXW5, ARPC4, MARCH5, SDCG3, DYNC1LI2, PSMC5, PSMC6, PSMC3, APC, ARPC3, PSMC2, PICK1, RTN4IP1, EPHA3, JDP2
metab process	regulation of DNA-templated transcription,initiation	GO:2000142	12.2465	PSMC5, PSMC6, PSMC3, PSMC2
cellular component organization or biogenesis	regulation of RNA polymerase II transcriptional preinitiation complex assembly	GO:0045898	20.4108	PSMC5, PSMC6, PSMC3, PSMC2
	regulation of sprouting angiogenesis	GO:1903670	6.56062	CDC42, TARS, SARS, ARHGAP18, IARS, NRP1A
metab process	regulation of transcription initiation from RNA polymerase II promoter	GO:0060260	12.2465	PSMC5, PSMC6, PSMC3, PSMC2
cell process	respiratory electron transport chain	GO:0022904	7.14379	NDUFB9, NDUFA8, NDUFB8, NDUFB6, NDUFA5, NDUFA10, NDUFC2, SDHC, CYC, UQCRQ, NDUFS6, UQCRC1, CYC1, NDUFV2
cell process	response to endoplasmic reticulum stress	GO:0034976	3.58568	POMT2, HERPUD2, SEL1L, UBE4A, AUP1, TMCO1, PDIA4, PSMC6, OS9, CALR, UGGT2, MBTPS2, RNF121
response to stimulus	response to estrogen	GO:0043627	6.12324	VTG1, FKBP11, LMAN1, VTG2, SLC31A1, NUPR1, ESR1
cell process	ribonucleoside bisphosphate metabolic process	GO:0033875	5.01905	SUCLA2, MVK, HMGCS1, ELOVL5, PMVK, SUCLG2, SUCLG1, PDHB, ACSS1, COASY
cell process	ribonucleotide biosynthetic process	GO:0009260	3.17502	ATP5PF, ATP5PB, ELOVL5, AK2, PDHB, ATP5F1C, ATP5F1D, COASY, ATP5F1B, PPAT, ATP5PO, CYC1, ACSS1, GART
cell process	ribonucleotide metabolic process	GO:0009259	2.9358	ATP5PF, MVK, HMGCS1, ATP5PB, ELOVL5, AK2, PDHB, ATP5F1C, ATP5F1D, GCK, COASY, ATP5F1B, SUCLA2, PPAT, PMVK, ATP5PO, SUCLG2, SUCLG1, CYC1, ACSS1, GART
metab process	ribose phosphate biosynthetic process	GO:0046390	3.08365	ATP5PF, ATP5PB, ELOVL5, AK2, PDHB, ATP5F1C, ATP5F1D, COASY, ATP5F1B, PPAT, ATP5PO, CYC1, ACSS1, GART
metab process	ribose phosphate metabolic process	GO:0019693	2.85751	ATP5PF, MVK, HMGCS1, ATP5PB, ELOVL5, AK2, PDHB, ATP5F1C, ATP5F1D, GCK, COASY, ATP5F1B, SUCLA2, PPAT, PMVK, ATP5PO, SUCLG2, SUCLG1, CYC1, ACSS1, GART
metab process	RNA metabolic process	GO:0016070	1.9407	INTS12, TXNL4B, TP53RK, MRPS11, EPRS, MTO1, NARS, UBL5, NOB1, RARS, SNRPD3, EARS2, LIN52, DIS3L2, WARS, NSUN4, METTL1, BUD31, SSU72, SARS, TRNT1, THOC7, LARS2, DALRD3, KARS, SNRPG, SNRNP27, SNRNP200, SNRPA, GTF2A2, ENY2, TARSL2, PRKRIP1, CSTF2, TAF9, TARS, LIN9, PRPF8, MED30, SMN1, ZC3H13, DTD2, YARS, TAF13, CPSF2, TPRKB, UPF3B, ELP3, INO80, GTF2H5, QARS, RCD1, TCEA1, SKIV2L, TAF6, IARS, DCP1B, A…
metab process	secondary alcohol biosynthetic process	GO:1902653	13.3946	EBP, MVK, PMVK, SC5D, DHCR7, LSS, FDFT1
metab process	secondary alcohol metabolic process	GO:1902652	6.12324	EBP, NSDHL, MVK, NPC2, PMVK, SC5D, DHCR7, LSS, SREBF2, FDFT1
signaling	signaling	GO:0023052	0.535629	LMBR1L, HERPUD2, RERGL, GSK3B, PIK3C2A, RASSF1, RASSF4, CHAC1, AP2M1, ANKDD1A, TET2, CNPY1, VRK3, COMMD7, SYN1, NRBP1, ARHGAP10, KARS, IL1RAPL2, AKAP9, TYRO3, RABL3, PGR, EPHA3, TLR3, TLR2, RNF121, CHRNA1, POPDC2, CALM, SEMA7A, CAB39, RRAD, PSEN2, ARHGAP18, DTX2, KLHL12, NRP1A, CDC42, GNG10, RASD1, APH1B, NUAK2, ARL13B, CHRNE, RAB24, SCAP, STX4, MAPK6, WNT4, ZRANB1, IL10RB, BNIP3, GPR98, GTF2H4, …
cell process	signal transduction	GO:0007165	0.543776	LMBR1L, HERPUD2, RERGL, GSK3B, PIK3C2A, RASSF1, RASSF4, CHAC1, AP2M1, ANKDD1A, TET2, CNPY1, VRK3, COMMD7, NRBP1, ARHGAP10, KARS, IL1RAPL2, AKAP9, TYRO3, RABL3, PGR, EPHA3, TLR3, TLR2, RNF121, CHRNA1, CALM, SEMA7A, CAB39, RRAD, PSEN2, ARHGAP18, DTX2, KLHL12, NRP1A, CDC42, GNG10, RASD1, APH1B, NUAK2, ARL13B, CHRNE, RAB24, SCAP, MAPK6, WNT4, ZRANB1, IL10RB, BNIP3, GPR98, GTF2H4, ESR1, TMCO1, RAB10, …
metab process	small molecule biosynthetic process	GO:0044283	2.47422	GALNT13, UXS1, EPRS, TM7SF2, NARS, FADS2, NSDHL, PPAT, SLC39A1, PSPH, EARS2, TMEM14C, EIF2A, GAMT, ALG8, GPT2, ALG5, SSU72, MRPS18A, SARS, ALG10, GTPBP1, DPM1, LARS2, KARS, SMS, SUCLG1, EIF1B, IDI1, TSTA3, ENY2, UBIAD1, FECH, TARSL2, MRPL18, MTTP, AK2, MRPL16, MRPL17, TARS, MRPL14, MRPL15, HACD2, OAZ2, ORC4, EBP, CHST11, MED30, PMVK, CHST10, ST3GAL5, CYC1, ATG7, ZC3H15, FDFT1, MCTS1, YARS, EEFSEC…
metab process	small molecule metabolic process	GO:0044281	2.60627	VKORC1L1, ABCD2, UXS1, MTR, EPRS, NARS, GMPPB, FADS2, NSDHL, CPT2, RARS, PPAT, PHGDH, PSPH, EARS2, XYLB, GAMT, WARS, HMGCS1, ELOVL5, GPT2, ELOVL2, SARS, LSS, SREBF2, ASRGL1, COASY, DPM1, LARS2, DALRD3, KARS, NPC2, MTHFD2, EHHADH, SUCLG2, SUCLG1, GART, RBKS, PCYOX1, 5NT3, TSTA3, UBIAD1, MVK, TARSL2, RPE, AK2, GDPD1, TARS, TXN, PDHB, HACD2, ACAT1, LDHA, SGPL1, EBP, ATP5F1B, CHST11, MTHFD1L, PMVK, S…
metab process	steroid biosynthetic process	GO:0006694	5.43191	EBP, NSDHL, MVK, HMGCS1, SRD5A1, PMVK, SC5D, DHCR7, LSS, FDFT1, TM7SF2
metab process	steroid metabolic process	GO:0008202	4.62803	MVK, HMGCS1, SRD5A1, LSS, SREBF2, TM7SF2, EBP, NSDHL, NPC2, PMVK, SC5D, DHCR7, FDFT1
metab process	sterol biosynthetic process	GO:0016126	8.34988	EBP, MVK, HMGCS1, PMVK, SC5D, DHCR7, LSS, FDFT1, TM7SF2
metab process	sterol metabolic process	GO:0016125	6.56062	EBP, NSDHL, MVK, HMGCS1, NPC2, PMVK, SC5D, DHCR7, LSS, SREBF2, FDFT1, TM7SF2
cell process	succinyl-CoA metabolic process	GO:0006104	30.6162	SUCLA2, SUCLG2, SUCLG1
cell process	sulfur compound metabolic process	GO:0006790	3.4018	AHCYL2, MVK, HMGCS1, ELOVL5, GLRX5, UXS1, MTR, PDHB, TPST2, TPST1, SUCLA2, CHST11, PMVK, SUCLG2, SUCLG1, BLMH, CHAC1, ACSS1, PCYOX1
metab process	thioester metabolic process	GO:0035383	5.62339	SUCLA2, MVK, HMGCS1, ELOVL5, PMVK, SUCLG2, SUCLG1, PDHB, ACSS1
metab process	translation	GO:0006412	4.30228	TARSL2, MRPL18, MRPS11, MRPS34, MRPL16, MRPL17, TARS, MRPL14, MTIF2, MRPL37, MRPL15, MTIF3, EPRS, MRPL57, MRPL35, NARS, MRPL2, EEF2K, RARS, EARS2, ZC3H15, EIF2A, MCTS1, YARS, EEFSEC, RWDD1, EIF2B4, WARS, EIF2AK1, MRPS18A, SARS, EIF2S2, GTPBP1, LARS2, DALRD3, KARS, QARS, TCEA1, DRG2, RPL22L1, IARS, EIF1B, AARS
metab process	translational initiation	GO:0006413	4.29701	MCTS1, EIF2B4, EIF2AK1, MTIF2, MTIF3, EIF2S2, EIF1B, EIF2A
localization	transport	GO:0006810	1.60965	GOLT1A, SLC35B1, PITPNB, SLC4A3, IPO4, SCAMP5, OSBP, LAMP2, SLC39A6, AP1S2, AP1S1, SLC39A8, SEC22BB, SLC25A45, SLC39A1, AP2M1, TMEM14C, VTG1, VTG2, STARD4, ATP6V1G1, TRAPPC2L, COG7, SCARA5, SLC6A15, ATG9A, ATP1B4, SAMM50A, NRBP1, THOC7, TYRO3, SPNS1, RABL3, ORAI1, VDAC1, BLZF1, CHRNA1, ENY2, TTYH3, MTTP, PSEN2, SLC41A1, VPS26A, KLHL12, ABCB8, ABCB9, DYE, ATP6V1C1A, SPAST, KCNMB2, INPP5E, SLC38A7,…
metab process	tRNA metabolic process	GO:0006399	4.37375	YARS, WARS, METTL1, TARSL2, TPRKB, TARS, SARS, ELP3, TRNT1, EPRS, MTO1, NARS, LARS2, DALRD3, KARS, QARS, RARS, IARS, EARS2, DTD2, AARS
cell process	tRNA aminoacylation	GO:0043039	10.2054	YARS, WARS, TARSL2, TARS, SARS, EPRS, NARS, LARS2, DALRD3, KARS, QARS, RARS, IARS, EARS2, AARS
metab process	tRNA aminoacylation for protein translation	GO:0006418	11.2011	YARS, WARS, TARSL2, TARS, SARS, EPRS, NARS, LARS2, DALRD3, KARS, QARS, RARS, IARS, EARS2, AARS
metab process	ubiquitin-dependent protein catabolic process	GO:0006511	3.20221	PSMD12, PSMD14, PSMD13, RNF14, UBE2D2, SEL1L, UBR3, AUP1, RNF7, PSMD8, ZNRF1, PSMD6, OS9, PSMB3, CDC26, PSMD3, CDC27, ARIH2, SPOP, PSMD1, NDFIP2, ZRANB1, FBXW5, USP20, HUWE1, UBE4A, VPS37A, UBE2A, NTAN1, RAD23B, UCHL5, RBX1, UBE2W, NSFL1C, COPS3, PSMA3, PSMC5, PSMA4, PSMC6, PSMA1, RNF121
localization	vacuolar transport	GO:0007034	4.15776	NDFIP2, CHMP1B, VTA1, AKTIP, VPS52, CHMP1A, LAMP2, CHMP2B, VPS54, VPS37A, CHMP7
cellular component organization or biogenesis	vacuole organization	GO:0007033	3.73369	NSFL1C, GABARAPL2, TP53INP2, AKTIP, ATG9A, KRIT1, WIPI1, WDR45, ATG7, VPS16
cellular component organization or biogenesis	vesicle-mediated transport	GO:0016192	2.08145	LMBR1L, ACTBA, GOLT1A, CP062, SCAMP5, CHMP1B, CHMP1A, TMED3, AP1S2, AP1S1, TMED2, SEC22BB, AP2M1, TMED5, TRAPPC2L, COG7, AKTIP, VPS37A, NRBP1, ARL4D, TRAPPC6B, TYRO3, EXOC5, CHMP7, FA45A, BLZF1, EXOC1, VPS26A, KLHL12, CDC42, LMAN1, SPAST, VPS52, AP2S1, VPS54, MAL2, STX4, YWHABA, SEC23B, VPS16, SEC31A, HSPA8, TRAPPC1, YIPF1, USP20, VTA1, KLHL21, SDCG3, YIF1B, RAB10, GOLPH3, EHD3, JAGN1B, CHMP2B, T…
