# Supplementary material for: Unravelling the changes during induced vitellogenesis in female European eel through RNA-Seq: What happens to the liver?
Source: PLoS One. 2020 Aug 13;15(8):e0236438. doi: 10.1371/journal.pone.0236438 (PMC7425897; doi:10.1371/journal.pone.0236438)
Supplement: S3 Table — Biological processes, subcategories of the biological process, GO-TERM number, Enrichment score and Genes detected in our analysis are reported. (XLSX) [file pone.0236438.s003.xlsx]

## Sheet: PANTHER-DOWN
Biological processes	Subcategories	GO-TERM	Enrichment score	Genes
metab process	alcohol metabolic process	GO:0006066	2.81562	RDH10A, RETSAT, IDH2, PLCL2, ERLIN1, APOA1, DBH, PARK7, CYP7A1, ADH5, HSD11B2, PCBD1, IDH3A
cell process	alpha-aminoacid catabolic process	GO:1901606	7.27187	OAT, HGD, ARG1, TAT, AMT, PIPOX, FAH, HAL, ALDH6A1, UROC1, PAH, KYNU, ASPG, SARDH, ALDH8A1, CDO1, HPD
cell process	alpha-aminoacid metabolic process	GO:1901605	4.98578	OAT, HGD, ARG1, TAT, CAD, AMT, PIPOX, FAH, AGMAT, BHMT, HAL, ALDH6A1, UROC1, CTH, PAH, KYNU, ASPG, SARDH, ALDH8A1, CDO1, HPD, AASS
cell process	amide biosynthetic process	GO:0043604	5.64371	EIF4A2, RPL32, RPL31, RPL34, RPL10A, RPL8, RPL9, RPS15, RPS14, EIF4ENIF1, RPS18, RS7, RPL36, RPLP2, RPL35, EIF5A, RPS9, RPL21, RPS8, ARG1, RPS5, RPL23, RPS6, RPL22, RPL13A, ELOVL6, RPSA, RPS3A, EEF1G, RPL24, RPL27, EEF1A, RPL26, RPL28, UBA52, GBLP, RPL10, RPL36A, EIF3EB, UGCG, RPS3, RPL14, RPS27A, RPL18, RPL17, EIF2B2, MTHFS, EIF3M, EIF2S3, EIF3K, EIF3L, EIF3I, EIF3G, EIF3H, DEGS1, EIF3F, EIF3C, …
developmental process	anatomical structure development	GO:0048856	1.58858	CYFIP2, EPO, CTNND1, NR3C1, LOXL1, AMOT, JAG1B, RPS15, RPS14, BMPER, RPS18, MYC, RS7, PIM1, ENPP2, RPL36, RPL35, FAM53B, WLS, EPHA7, CDKL5, ALCAMA, RPS8, RALGAPA1, NANOS3, TPM1, WNT5A, RPL22, TSC2, UNC5C, SCRIB, HNF1A, ISL1, CRYGNA, NCL, SPECC1L, RPL24, RPL27, MASP1, JARID2B, TRIB1, NOTCH1A, TLN1, SQSTM1, RPL28, ALDH7A1, OPTN, KCTD15, LLGL2, FGFR1A, ABHD2A, PPDPFB, DDX4, DHX8, PEF1, SDC2, LPL, FB…
developmental process	anatomical structure formation involved in morphogenesis	GO:0048646	1.88835	VEGFAA, CYFIP2, TOP2B, FGFR1A, PEF1, SDC2, WNT8B, PCDH19, IGFBP2A, IGFBP2B, CPN1, AMOT, HHEX, BMPER, ATOH8, PLXNA2, ENPP2, WWTR1, ANGPT1, CAD, WNT5A, SCRIB, DUSP26, SIRT1, VEGFA, UGDH, DAB2, SFPQ, HAL, MAFB, LATS2, NACA, EIF3I, SPRY2, DLC, AMOTL2, GAS6, NOTCH1A, TLN1, DLD, GBLP, FERMT2, KCTD15
developmental process	anatomical structure morphogenesis	GO:0009653	1.52802	CYFIP2, TOP2B, ROBO3, B4GALT1, CTNND1, SETD7, YBX1, NR3C1, AMOT, JAG1B, SHF, HHEX, BMPER, PIM1, ENPP2, FAM53B, WLS, CCT3, TTC36, EPHA7, ALCAMA, MMP2, CAD, MINK1, WNT5A, UNC5C, SCRIB, DUSP26, SIRT1, ETV4, ISL1, DCN, UGDH, SFPQ, GAP43, LATS2, NCL, SPECC1L, DLC, IRF6, GAS6, NOTCH1A, TLN1, SQSTM1, CDH17, DLD, GBLP, OPTN, KCTD15, VEGFAA, FGFR1A, TBX2B, PEF1, SEMA3D, SDC2, LRRC17, LRP5, WNT8B, FBLN1, P…
metab process	animal organ development	GO:0048513	1.84012	CYFIP2, EPO, NR3C1, LOXL1, JAG1B, RPS14, BMPER, MYC, RS7, PIM1, ENPP2, RPL36, RPL35, WLS, ALCAMA, RALGAPA1, TPM1, WNT5A, RPL22, HNF1A, ISL1, CRYGNA, NCL, RPL27, MASP1, TRIB1, NOTCH1A, TLN1, ALDH7A1, KCTD15, LLGL2, FGFR1A, PPDPFB, DDX4, DHX8, PEF1, SDC2, LPL, FBLN1, IQGAP2, PCDH19, SEC61AL1, STK3, VTN, RAB11FIP4A, PLXNA2, CDH23, ATG5, WWTR1, TGFB3, SMARCA1, BHMT, HAL, MAFB, NACA, DMXL2, FERMT2, BA…
developmental process	aorta development	GO:0035904	9.50571	VEGFAA, CDKN1A, DLC, AMOTL2, NOTCH1A, VEGFA
cell process	aromatic aminoacid family catabolic process	GO:0009074	13.6882	HAL, HGD, UROC1, TAT, PAH, KYNU, FAH, HPD
cell process	aromatic aminoacid family metabolic process	GO:0009072	10.2662	GSTZ1, HAL, HGD, UROC1, TAT, PAH, KYNU, FAH, HPD
cell process	aromatic compound catabolic process	GO:0019439	2.85171	HGD, TAT, EPHX1, EIF4A3, DBH, FAH, HNMT, HAL, NT5E, UROC1, CNOT1, PAH, KYNU, ALDH8A1, HPD, BLVRA
developmental process	artery development	GO:0060840	5.54928	VEGFAA, CDKN1A, BMP10, DLC, AMOTL2, NOTCH1A, VEGFA
developmental process	axond evelopment	GO:0061564	2.39821	VEGFAA, CYFIP2, TOP2B, ROBO3, SEMA3D, LRRC17, WNT8B, PLXNA2, FAM53B, MAPK3, ARNT2, EPHA7, ALCAMA, MMP2, STAT3, UNC5C, SCRIB, DUSP26, ISL1, VEGFA, SFPQ, GAP43, UBA1, NOTCH1A, SQSTM1, OPTN, LGMN
developmental process	axonogenesis	GO:0007409	2.41671	VEGFAA, CYFIP2, TOP2B, ROBO3, SEMA3D, LRRC17, WNT8B, PLXNA2, FAM53B, MAPK3, ARNT2, EPHA7, ALCAMA, MMP2, STAT3, UNC5C, SCRIB, DUSP26, ISL1, VEGFA, SFPQ, GAP43, UBA1, NOTCH1A, SQSTM1, OPTN
biological regulation	biologicalregulation	GO:0065007	1.22973	CCNI, ZMYND8, ITSN1, SERPINE1, EIF4A3, DCAF6, RPL7, JAG1B, ZFYVE28, RPS14, OPHN1, RPS18, MYC, RS7, RPL36, RPL35, TRIM25, FAM53B, FBXO8, B2M, HABP2, WLS, RDH10A, MBNL1, EPHA7, ALCAMA, SERPINF1, ACOD1, UNC5C, AP1AR, SCRIB, HNF1A, GAPVD1, ATG13, ISL1, BCR, PPP1R3B, RBP1, SERPING1, RPL27, TRIB1, TLN1, OPTN, CFB, KCTD15, LLGL2, RETSAT, TXK, IL20RA, AGAP1, STC1, IQGAP2, ACMSD, C4, HSD11B2, PDGFD, SPTBN…
metab process	biosynthetic process	GO:0009058	2.32779	EIF4A2, RPL32, RPL31, RPL34, EXT1B, GXYLT1, PARK7, TTF1, RPL10A, RPL8, RPL9, RPS15, RPS14, EIF4ENIF1, RPS18, RS7, RPL36, RPL35, GOLGA7, RDH10A, RPS9, RPL21, APOEB, RPS8, RPS5, RPL23, RPS6, RPL22, WRNIP1, RPSA, GNPAT, NCL, RBP1, RPL24, RPL27, RPL26, RPL28, UBA52, SLC22A5, AK4, EIF3EB, UGCG, PTDSS2, PNPO, ATG5, EIF2B2, MTHFS, FA2H, BHMT, EIF2S3, PAH, DEGS1, RSL24D1, RPS21, RPS23, DIDO1, MOCS2, TAT,…
developmental process	blood vessel development	GO:0001568	2.19012	VEGFAA, CDKN1A, BMP10, HSP90AB1, SDC2, IGFBP2A, IGFBP2B, CPN1, AMOT, VTN, HHEX, BMPER, WWTR1, ANGPT1, WNT5A, SIRT1, VEGFA, DAB2, EIF3I, SPRY2, DLC, AMOTL2, GAS6, NOTCH1A, GBLP, FERMT2
cell process	carboxylicacid biosynthetic process	GO:0046394	3.30405	RDH10A, CAD, MTHFS, ELOVL6, PARK7, CYP7A1, FA2H, BHMT, GATM, CTH, PAH, KYNU, RBP1, AASS
cell process	carboxylicacid catabolic process	GO:0046395	4.88865	ECHS1, OAT, HGD, ARG1, TAT, AMT, PIPOX, FAH, HAL, ALDH6A1, UROC1, ACADL, PAH, KYNU, ASPG, LDHD, SARDH, ALDH8A1, CDO1, HPD
cell process	carboxylicacid metabolic process	GO:0019752	3.06661	FH, ECHS1, OAT, TAT, IREB2, PARK7, CYP7A1, DHTKD1, AS3MT, ACADL, KYNU, LDHD, AASS, IDH3A, RDH10A, HGD, MDH2, ARG1, CAD, IDH2, AMT, PIPOX, MTHFS, ELOVL6, FAH, ACSF2, AGMAT, GSTZ1, GNPAT, FA2H, BHMT, HAL, GATM, ALDH6A1, UROC1, CTH, PAH, ASPG, RBP1, SARDH, ALDOB, ALDH8A1, CDO1, HPD
developmental process	cardiovascular system development	GO:0072358	2.63235	VEGFAA, CDKN1A, BMP10, HSP90AB1, NXN, SDC2, IGFBP2A, FOXO1, IGFBP2B, CPN1, AMOT, VTN, HHEX, BMPER, ZNF408, MYC, ENPP2, WWTR1, ANGPT1, MMP2, CAD, WNT5A, SCRIB, SIRT1, VEGFA, DAB2, MAFB, EIF3I, EIF3H, SPRY2, DLC, AMOTL2, GAS6, NOTCH1A, NR2F1A, GBLP, FERMT2
metab process	catabolic process	GO:0009056	1.76908	USP36, TAT, EIF4A3, TNFAIP3, DBH, PARK7, HNMT, DHTKD1, GM2A, ACADL, KYNU, ENPP2, CTSD, PGM1, HGD, ARG1, MMP2, USP45, AMT, PIPOX, GPCPD1, ATG13, ASPG, CAT, MAO, ALDOB, HPD, SQSTM1, UBA52, OPTN, BLVRA, ABHD2A, ECHS1, OAT, LPL, CYP7A1, ADH5, NT5E, ESD, LDHD, RPS27A, RNF130, ATG5, EPHX1, PLCL2, FBXL18, FBXL16, NR1D1, FAH, FBXL8, BHMT, PLCXD3, HAL, ALDH6A1, UROC1, CNOT1, PAH, SARDH, UBA1, FBXL5, ALDH8…
cell process	cell-cell signaling by wnt	GO:0198738	2.9757	NXN, CHD8, WNT5A, LRP5, WNT8B, MLLT10, FAM53B, CTNNB1, AMOTL2, FERMT2, LGR4, KCTD15, WLS
cell process	cell development	GO:0048468	1.76954	CYFIP2, TOP2B, ROBO3, EPO, YBX1, PPP1R9A, JAG1B, RPS14, HNF4A, FAM53B, ARHGEF10, SREBF1, EPHA7, ALCAMA, MMP2, NANOS3, TPM1, CAD, MINK1, UNC5C, SCRIB, HNF1A, DUSP26, ISL1, SFPQ, GAP43, DLC, MASP1, NOTCH1A, TLN1, SQSTM1, OPTN, VEGFAA, ABHD2A, DDX4, TBX2B, PEF1, SEMA3D, MVP, LRRC17, LRP5, WNT8B, IQGAP2, STK3, NFIL3, PLXNA2, CDH23, SF3B1, MAPK3, ARNT2, WWTR1, SEMA4E, STAT3, WTIP, KLF3, VEGFA, BHMT, H…
cell process	cell differentiation	GO:0030154	1.61747	CYFIP2, EPO, JAG1B, RPS14, BMPER, MYC, ENPP2, RPL35, FAM53B, EPHA7, CDKL5, ALCAMA, NANOS3, TPM1, WNT5A, RPL22, TSC2, UNC5C, SCRIB, HNF1A, ISL1, RPL27, MASP1, JARID2B, NOTCH1A, TLN1, SQSTM1, OPTN, KCTD15, ABHD2A, PPDPFB, DDX4, PEF1, IQGAP2, STK3, VTN, PLXNA2, CDH23, LYN, WWTR1, CAV2, TGFB3, NR1D1, SMARCA1, BHMT, HAL, NACA, BHLHE40, DMXL2, UBA1, TGFBI, LGMN, TOP2B, ROBO3, CDKN1A, YBX1, PPP1R9A, SHF…
developmental process	cell morphogenesis	GO:0000902	1.99406	VEGFAA, CYFIP2, TOP2B, ROBO3, SEMA3D, LRRC17, WNT8B, STK3, PLXNA2, CDH23, FAM53B, MAPK3, ARNT2, EPHA7, ALCAMA, MMP2, CAD, MINK1, STAT3, WNT5A, UNC5C, SCRIB, DUSP26, ISL1, VEGFA, SFPQ, GAP43, UBA1, NOTCH1A, SQSTM1, CDH17, OPTN
developmental process	cell morphogenesis involved in neuron differentiation	GO:0048667	2.38535	VEGFAA, CYFIP2, TOP2B, ROBO3, SEMA3D, LRRC17, WNT8B, PLXNA2, CDH23, FAM53B, MAPK3, ARNT2, EPHA7, ALCAMA, MMP2, STAT3, UNC5C, SCRIB, DUSP26, ISL1, VEGFA, SFPQ, GAP43, UBA1, NOTCH1A, SQSTM1, OPTN
developmental process	cell part morphogenesis	GO:0032990	2.37172	VEGFAA, CYFIP2, TOP2B, ROBO3, SEMA3D, LRRC17, WNT8B, STK3, PLXNA2, FAM53B, MAPK3, ARNT2, EPHA7, ALCAMA, MMP2, CAD, MINK1, STAT3, UNC5C, SCRIB, DUSP26, ISL1, VEGFA, SFPQ, GAP43, UBA1, NOTCH1A, SQSTM1, OPTN
cell population proliferation	cell population proliferation	GO:0008283	3.2591	VEGFAA, SEMA3D, SRRT, STAT3, SCRIB, FOXO1, VEGFA, SHF, HAL, AMOTL2, TGFBI, NR2F1A, WLS
developmental process	cell project ionmorphogenesis	GO:0048858	2.40748	VEGFAA, CYFIP2, TOP2B, ROBO3, SEMA3D, LRRC17, WNT8B, STK3, PLXNA2, FAM53B, MAPK3, ARNT2, EPHA7, ALCAMA, MMP2, CAD, MINK1, STAT3, UNC5C, SCRIB, DUSP26, ISL1, VEGFA, SFPQ, GAP43, UBA1, NOTCH1A, SQSTM1, OPTN
cellular component organization or biogenesis	cellprojection organization	GO:0030030	1.77539	VEGFAA, CYFIP2, TOP2B, ROBO3, SEMA3D, MVP, LRRC17, WNT8B, PPP1R9A, STK3, PLXNA2, ENPP2, CDH23, FAM53B, MAPK3, TTC36, ARNT2, EPHA7, ALCAMA, MMP2, CAD, MINK1, STAT3, UNC5C, SCRIB, DUSP26, WTIP, ISL1, VEGFA, AIF1L, SFPQ, HAL, GAP43, UBA1, AMOTL2, NOTCH1A, SQSTM1, DLD, OPTN, LGMN, LLGL2
cell process	cell surface receptor signaling pathway involved in cell-cell signaling	GO:1905114	2.75338	NXN, CHD8, WNT5A, LRP5, WNT8B, MLLT10, FAM53B, CTNNB1, AMOTL2, FERMT2, LGR4, KCTD15, WLS
cell process	cellular amide metabolic process	GO:0043603	4.5126	EIF4A2, CPM, RPL32, RPL31, RPL34, RPL10A, RPL8, RPL9, RPS15, RPS14, EIF4ENIF1, GM2A, RPS18, RS7, RPL36, RPLP2, RPL35, EIF5A, RPS9, RPL21, RPS8, ARG1, RPS5, RPL23, RPS6, RPL22, PIPOX, RPL13A, ELOVL6, RPSA, RPS3A, EEF1G, ASPG, RPL24, RPL27, EEF1A, RPL26, RPL28, UBA52, GBLP, RPL10, RPL36A, AEBP1, EIF3EB, CPN1, UGCG, ORMDL3, RPS3, RPL14, RPS27A, RPL18, RPL17, EIF2B2, MTHFS, GSTZ1, HAL, EIF3M, EIF2S3,…
cell process	cellular aminoacid catabolic process	GO:0009063	6.61079	OAT, HGD, ARG1, TAT, AMT, PIPOX, FAH, HAL, ALDH6A1, UROC1, PAH, KYNU, ASPG, SARDH, ALDH8A1, CDO1, HPD
cell process	cellular aminoacid metabolic process	GO:0006520	3.59394	OAT, HGD, ARG1, TAT, CAD, AMT, PIPOX, FAH, AGMAT, GSTZ1, BHMT, HAL, ALDH6A1, UROC1, CTH, PAH, KYNU, ASPG, SARDH, ALDH8A1, CDO1, HPD, AASS
cell process	cellular aromatic compound metabolic process	GO:0006725	1.63966	TOP2B, DIDO1, DDX49, TAT, INTS10, EIF4A3, YBX1, DBH, PARK7, HNMT, TTF1, RPL10A, RPL9, SMG5, RPL7, DHTKD1, ALAD, RPS14, PUF60B, NAPRT, KYNU, RAVER2, RS7, RPL35, RIOK2, TK1, RBM5, BCAS2, ADSL, HGD, RPS8, CAD, PIPOX, WRNIP1, ELOVL6, PLRG1, GNL2, SRRM1, DHX40, SFPQ, NSA2, HNRNPUL1, FANCD2, NCL, MAO, ALDOB, HPD, BLVRA, FH, SLC22A5, DHX8, MAK16, SRRT, AK4, RPF2, TYMP, NT5E, PUF60, FIP1L1, NFIL3, PNPO, …
metab process	cellular biosynthetic process	GO:0044249	2.39652	EIF4A2, RPL32, RPL31, RPL34, EXT1B, GXYLT1, PARK7, TTF1, RPL10A, RPL8, RPL9, RPS15, RPS14, EIF4ENIF1, RPS18, RS7, RPL36, RPL35, GOLGA7, RDH10A, RPS9, RPL21, APOEB, RPS8, RPS5, RPL23, RPS6, RPL22, WRNIP1, RPSA, GNPAT, NCL, RBP1, RPL24, RPL27, RPL26, RPL28, UBA52, SLC22A5, AK4, EIF3EB, UGCG, PTDSS2, PNPO, ATG5, EIF2B2, MTHFS, FA2H, BHMT, EIF2S3, PAH, DEGS1, RSL24D1, RPS21, RPS23, DIDO1, MOCS2, DBH,…
metab process	cellular catabolic process	GO:0044248	1.80278	USP36, TAT, EIF4A3, TNFAIP3, DBH, PARK7, HNMT, GM2A, ACADL, KYNU, ENPP2, HGD, ARG1, USP45, AMT, PIPOX, GPCPD1, ATG13, ASPG, CAT, MAO, HPD, SQSTM1, UBA52, OPTN, BLVRA, ABHD2A, ECHS1, OAT, LPL, ADH5, NT5E, ESD, LDHD, RPS27A, RNF130, ATG5, EPHX1, FBXL18, FBXL16, NR1D1, FAH, FBXL8, BHMT, HAL, ALDH6A1, UROC1, CNOT1, PAH, SARDH, UBA1, FBXL5, ALDH8A1, CDO1, BAP1, LGMN
cellular component organization or biogenesis	cellular component assembly	GO:0022607	1.65368	CYFIP2, CTNND1, CLTA, RPS15, RPS14, ENPP2, RPS10, APPL2, ARHGEF11, FGB, TTC36, ARHGEF10, SHPRH, APOEB, RPS5, FGG, APOA1, HAUS6, RPSA, ATG13, AFG3L2, RPL24, VAMP1, NOTCH1A, TLN1, CDH17, VAMP5, DLD, KCTD15, LLGL2, RPL10, PEF1, RPF2, EIF3EB, RHOBTB1, FBLN5, VTN, CDH23, G3BP2, SF3B1, ATG5, WWTR1, CAV2, SMARCA1, WTIP, AIF1L, LETM1, HAL, EIF3M, EIF2S3, EIF3K, NACA, EIF3L, EIF3I, EIF3G, EIF3H, AMOTL2, E…
cellular component organization or biogenesis	cellular component biogenesis	GO:0044085	1.88673	CYFIP2, DDX49, CTNND1, CLTA, RPL10A, RPL7, RPS15, RPS14, RS7, ENPP2, RPL35, RIOK2, RPS10, APPL2, ARHGEF11, FGB, TTC36, ARHGEF10, SHPRH, APOEB, RPS8, RPS5, FGG, APOA1, HAUS6, RPSA, GNL2, ATG13, GTPBP4, AFG3L2, NSA2, NCL, RPL24, VAMP1, RPL26, NOTCH1A, TLN1, CDH17, VAMP5, DLD, KCTD15, LLGL2, RPL10, PEF1, MAK16, RPF2, SDAD1, EIF3EB, RHOBTB1, FBLN5, VTN, CDH23, RPL14, G3BP2, SF3B1, ATG5, WWTR1, CAV2, …
developmental process	cellular component morphogenesis	GO:0032989	1.85271	VEGFAA, CYFIP2, TOP2B, ROBO3, SEMA3D, LRRC17, WNT8B, STK3, PLXNA2, CDH23, FAM53B, MAPK3, ARNT2, WWTR1, EPHA7, ALCAMA, MMP2, CAD, MINK1, STAT3, WNT5A, UNC5C, SCRIB, DUSP26, ISL1, VEGFA, SFPQ, GAP43, NACA, UBA1, NOTCH1A, TLN1, SQSTM1, CDH17, OPTN
cellular component organization or biogenesis	cellular component organization	GO:0016043	1.42966	CYFIP2, CTNND1, TESK2, CLU, AMOT, RPS15, RPS14, FAM174B, ENPP2, FAM53B, RPS10, EPHA7, SUPT16H, CDKL5, ALCAMA, APOEB, TPM2, RPS5, TPM1, WNT5A, ATP11C, UNC5C, AP1AR, SCRIB, RPSA, ATG13, ISL1, AFG3L2, FANCD2, SPECC1L, RPL24, ELMO2, JARID2B, NOTCH1A, TLN1, SQSTM1, OPTN, KCTD15, KANK4, LLGL2, DHX8, PEF1, SDC2, FBLN1, RPF2, EIF3EB, RHOBTB1, FBLN5, STK3, VTN, PLXNA2, CDH23, G3BP2, SPTBN1, BANP, ATG5, SP…
cellular component organization or biogenesis	cellular component organization or biogenesis	GO:0071840	1.51	CYFIP2, CTNND1, TESK2, RPL10A, CLU, RPL7, AMOT, RPS15, RPS14, FAM174B, RS7, ENPP2, RPL35, FAM53B, RPS10, EPHA7, SUPT16H, CDKL5, ALCAMA, APOEB, RPS8, TPM2, RPS5, TPM1, WNT5A, ATP11C, UNC5C, AP1AR, SCRIB, RPSA, ATG13, ISL1, GTPBP4, AFG3L2, FANCD2, NCL, SPECC1L, RPL24, ELMO2, RPL26, JARID2B, NOTCH1A, TLN1, SQSTM1, OPTN, KCTD15, KANK4, LLGL2, DHX8, PEF1, SDC2, FBLN1, RPF2, EIF3EB, RHOBTB1, FBLN5, STK…
developmental process	cellular developmental process	GO:0048869	1.59996	CYFIP2, EPO, JAG1B, RPS14, BMPER, MYC, ENPP2, RPL35, FAM53B, EPHA7, CDKL5, ALCAMA, NANOS3, TPM1, WNT5A, RPL22, TSC2, UNC5C, SCRIB, HNF1A, ISL1, RPL27, MASP1, JARID2B, NOTCH1A, TLN1, SQSTM1, OPTN, KCTD15, ABHD2A, PPDPFB, DDX4, PEF1, IQGAP2, STK3, VTN, PLXNA2, CDH23, LYN, WWTR1, CAV2, TGFB3, NR1D1, SMARCA1, BHMT, HAL, NACA, BHLHE40, DMXL2, UBA1, TGFBI, LGMN, TOP2B, ROBO3, CDKN1A, YBX1, PPP1R9A, SHF…
metab process	cellularmacromoleculebiosyntheticprocess	GO:0034645	2.7546	EIF4A2, DIDO1, RPL32, RPL31, RPL34, EXT1B, GXYLT1, TTF1, RPL10A, RPL8, RPL9, SMG5, RPS15, RPS14, EIF4ENIF1, RPS18, RS7, RPL36, RPLP2, RPL35, TK1, GOLGA7, PGM1, EIF5A, RPS9, RPL21, APOEB, RPS8, RPS5, RPL23, RPS6, RPL22, RPL13A, WRNIP1, RPSA, RPS3A, EEF1G, NCL, RPL24, RPL27, EEF1A, RPL26, RPL28, UBA52, GBLP, RPL10, RPL36A, EIF3EB, NFIL3, MGAT5, RPS3, RPL14, RPS27A, RPL18, RPL17, HS6ST1A, ATG5, EIF2…
cell process	cellular macromolecule metabolic process	GO:0044260	1.37177	EIF4A2, RPL32, RPL31, RPL34, EIF4A3, EXT1B, GXYLT1, TESK2, PARK7, TTF1, RPL10A, RPL8, RPL9, LOXL1, RPS15, RPS14, EIF4ENIF1, RPS18, RS7, PIM1, RPL36, RPL35, MAP3K8, GOLGA7, B2M, MAP3K5, EPHA7, RPS9, CDKL5, RPL21, APOEB, RPS8, MAPK14B, RPS5, RPL23, RPS6, RPL22, WRNIP1, RPSA, BCR, AFG3L2, FANCD2, PPP1R3B, NCL, RPL24, RPL27, RPL26, TRIB1, RPL28, UBA52, FGFR1A, TXK, EIF3EB, STK3, ABL1, ATG5, LYN, EIF2…
cell process	cellular metabolic process	GO:0044237	1.57424	EIF4A2, RPL32, RPL31, RPL34, EIF4A3, EXT1B, TESK2, RPL8, RPL9, RPL7, RPS15, RPS14, AS3MT, RPS18, RAVER2, RS7, RPL36, RPL35, GOLGA7, B2M, RDH10A, EPHA7, RPL21, RPL23, RPL22, TALDO1, ATG13, SRRM1, BCR, DHX40, AFG3L2, GNPAT, PPP1R3B, RBP1, RPL24, RPL27, RPL26, TRIB1, HPD, RPL28, UBA52, OPTN, SLC22A5, DHX8, RETSAT, TXK, ADH5, HSD11B2, UGCG, PTDSS2, LDHD, PNPO, DHX38, ATG5, LYN, MTHFS, NR1D1, A1CF, FB…
metab process	cellular nitrogen compound biosynthetic process	GO:0044271	3.20696	EIF4A2, DIDO1, RPL32, RPL31, RPL34, DBH, TTF1, RPL10A, RPL8, RPL9, SMG5, RPS15, ALAD, RPS14, EIF4ENIF1, RPS18, NAPRT, KYNU, RS7, RPL36, RPLP2, RPL35, TK1, EIF5A, RPS9, ADSL, RPL21, RPS8, ARG1, RPS5, RPL23, RPS6, CAD, RPL22, RPL13A, ELOVL6, RPSA, RPS3A, EEF1G, NCL, RPL24, RPL27, EEF1A, RPL26, RPL28, UBA52, GBLP, SLC22A5, RPL10, RPL36A, AK4, EIF3EB, UGCG, NT5E, NFIL3, PNPO, RPS3, RPL14, PCBD1, RPS2…
cell process	cellular nitrogen compound metabolic process	GO:0034641	2.2088	EIF4A2, RPL32, RPL31, RPL34, EIF4A3, PARK7, HNMT, TTF1, RPL10A, RPL8, RPL9, RPL7, RPS15, RPS14, EIF4ENIF1, PUF60B, RPS18, RAVER2, RS7, RPL36, RPL35, RPS9, RPL21, RPS8, RPS5, RPL23, RPS6, RPL22, PIPOX, WRNIP1, RPSA, SRRM1, DHX40, HNRNPUL1, FANCD2, NCL, RPL24, RPL27, MAO, RPL26, RPL28, UBA52, SLC22A5, DHX8, AK4, AEBP1, RPF2, EIF3EB, UGCG, PNPO, DHX38, LYN, EIF2B2, MTHFS, A1CF, BHMT, HAL, ALDH6A1, E…
cell process	cellular process	GO:0009987	1.26105	CYFIP2, RPL32, RPL31, RPL34, ITSN1, EXT1B, TESK2, RPL8, RPL9, RPL7, JAG1B, AS3MT, MYC, RAVER2, RPL36, RPL35, WLS, RPL21, RPL23, RPL22, UNC5C, SCRIB, GAPVD1, ATG13, ISL1, BCR, RBP1, RPL24, RPL27, RPL26, HPD, RPL28, UBA52, OPTN, RETSAT, IL20RA, AGAP1, IQGAP2, ADH5, HSD11B2, PDGFD, LDHD, PNPO, ATG5, LYN, ERLIN1, MTHFS, NR1D1, A1CF, AIF1L, MLLT10, FERMT1, FA2H, BHMT, FAM135A, PAH, FERMT2, LGMN, CDKN1…
cellular component organization or biogenesis	cellular protein-containing complex assembly	GO:0034622	2.19072	RPL10, CLTA, RPF2, EIF3EB, RPS15, RPS14, SF3B1, RPS10, APPL2, FGB, SHPRH, RPS5, FGG, RPSA, EIF3M, EIF2S3, EIF3K, EIF3L, EIF3I, EIF3G, EIF3H, RPL24, VAMP1, EIF3C, COPS8, EIF3D, RSL24D1, VAMP5, EIF3A
cell process	cellular protein metabolic process	GO:0044267	1.50575	EIF4A2, RPL32, RPL31, RPL34, EXT1B, GXYLT1, TESK2, PARK7, RPL10A, RPL8, RPL9, LOXL1, RPS15, RPS14, EIF4ENIF1, RPS18, RS7, PIM1, RPL36, RPL35, MAP3K8, GOLGA7, B2M, MAP3K5, EPHA7, RPS9, CDKL5, RPL21, RPS8, MAPK14B, RPS5, RPL23, RPS6, RPL22, RPSA, BCR, AFG3L2, RPL24, RPL27, RPL26, TRIB1, RPL28, UBA52, FGFR1A, TXK, EIF3EB, STK3, ABL1, ATG5, LYN, EIF2B2, FBXL8, HAL, MAP3K15, EIF2S3, MAN2B1, UBA1, FBXL…
response to stimulus	cellular response to growth hormone stimulus	GO:0071378	20.5323	STAT5B, STAT3, STAT6
cell process	cellular response to toxic substance	GO:0097237	7.12929	ESD, PARK7, SOD2, ADH5, SOD1
developmental process	chordate embryonic development	GO:0043009	2.26308	PEF1, SEMA3D, LRP5, RPL36A, CHD2, NR3C1, PCDH19, SMG5, SHF, RPS15, RPS14, BMPER, RS7, RPS3, RPL35, WLS, MAPK3, ALCAMA, RPS8, WNT5A, SCRIB, RPS3A, SFPQ, HAL, RPL24, DLC, PKN2, IRF6, NOTCH1A, TLN1, RPL28, DLD, KCTD15
developmental process	circulatory system development	GO:0072359	2.19412	CDKN1A, BMP10, HSP90AB1, SETD7, AMOT, SHF, HHEX, BMPER, ZNF408, MYC, ENPP2, TTC36, ALCAMA, MMP2, CAD, WNT5A, SCRIB, SIRT1, ISL1, UGDH, LATS2, NCL, DLC, MASP1, GAS6, NOTCH1A, TLN1, GBLP, VEGFAA, FGFR1A, TBX2B, NXN, SEMA3D, SDC2, CRIP2, FBLN1, IGFBP2A, FOXO1, IGFBP2B, CPN1, VTN, NFIL3, ATOH8, ATG5, ARNT2, WWTR1, ANGPT1, WTIP, VEGFA, DAB2, HAL, MAFB, EIF3I, EIF3H, SPRY2, PKN2, AMOTL2, NR2F1A, FERMT2
metab process	cytoplasmic translation	GO:0002181	13.308	EIF4A2, RPL31, RPL22, RPSA, RPL8, EIF3EB, RPL9, EIF3M, EIF2S3, EIF3K, EIF3L, EIF3I, EIF3G, RPL36, EIF3H, RPL26, EIF3C, RPL17, EIF3D, RPS21, EIF3A
metab process	cytoplasmic translational initiation	GO:0002183	15.7941	EIF4A2, EIF3M, EIF2S3, EIF3K, EIF3L, EIF3I, EIF3G, EIF3H, EIF3C, EIF3EB, EIF3D, EIF3A
response to stimulus	detoxification	GO:0098754	9.77731	ABCC1, ESD, PARK7, SOD2, ADH5, SOD1
developmental process	developmental growth	GO:0048589	2.33882	ROBO3, FGFR1A, SEMA3D, NANOS3, STAT3, WNT5A, WNT8B, CHD3, ISL1, CYR61, DCN, JAG1B, SHF, GAP43, CNOT1, MGAT5, PCGF1, FAM53B, LGMN
developmental process	developmental process	GO:0032502	1.55692	CYFIP2, JAG1B, RPS15, RPS14, RPS18, MYC, RS7, RPL36, RPL35, FAM53B, WLS, EPHA7, ALCAMA, RPL22, UNC5C, SCRIB, HNF1A, ISL1, RPL24, RPL27, TRIB1, TLN1, RPL28, ALDH7A1, OPTN, KCTD15, LLGL2, DHX8, SDC2, IQGAP2, PCDH19, SEC61AL1, ATG5, LYN, WWTR1, IGF1, NR1D1, SMARCA1, BHMT, HAL, FERMT2, BAP1, LGMN, BARHL2, TOP2B, ROBO3, CDKN1A, SETD7, SMG5, SHF, HNF4A, CTSD, JAK1, CCT3, SREBF1, TSC22D3, MINK1, GNL2, S…
developmental process	digestive system development	GO:0055123	3.13471	JAG1B, WWTR1, BHMT, HHEX, HAL, PPDPFB, SDC2, TSC2, NOTCH1A, WTIP, ISL1, DLD
cell process	drug metabolic process	GO:0017144	2.80915	ADSL, HGD, TAT, IREB2, AMT, PIPOX, AK4, DBH, PARK7, FAH, ADH5, HSD11B2, HAL, GATM, NT5E, PAH, KYNU, ESD, CAT, PNPO, PCBD1, HPD
developmental process	embryo development	GO:0009790	2.07207	B4GALT1, CTNND1, YBX1, CHD2, NR3C1, LOXL1, SMG5, JAG1B, SHF, RPS15, RPS14, HHEX, BMPER, RS7, ENPP2, RPL35, WLS, CCT3, TTC36, ALCAMA, RPS8, WNT5A, SCRIB, RPS3A, SFPQ, LATS2, NCL, RPL24, DLC, IRF6, NOTCH1A, TLN1, RPL28, DLD, GBLP, KCTD15, VEGFAA, CEBPA, FGFR1A, RPL10, DHX8, TBX2B, PEF1, SEMA3D, SDC2, LRP5, RPL36A, WNT8B, FBLN1, PCDH19, ATOH8, PLXNA2, RPS3, MTA3, MAPK3, SMAD2, WWTR1, STAT3, FBXL18, …
developmental process	embryo development ending in birth or egg hatching	GO:0009792	2.25405	PEF1, SEMA3D, LRP5, RPL36A, CHD2, NR3C1, PCDH19, SMG5, SHF, RPS15, RPS14, BMPER, RS7, RPS3, RPL35, WLS, MAPK3, ALCAMA, RPS8, WNT5A, SCRIB, RPS3A, SFPQ, HAL, RPL24, DLC, PKN2, IRF6, NOTCH1A, TLN1, RPL28, DLD, KCTD15
developmental process	embryonic organ development	GO:0048568	1.95377	VEGFAA, CEBPA, B4GALT1, RPL10, DHX8, TBX2B, SEMA3D, LRP5, WNT8B, NR3C1, LOXL1, JAG1B, SHF, HHEX, BMPER, ATOH8, PLXNA2, ENPP2, MTA3, WLS, CCT3, TTC36, WWTR1, ALCAMA, WNT5A, SMARCA1, WTIP, VEGFA, HAL, NCL, PKN2, IRF6, NOTCH1A, TLN1
developmental process	epithelial cell development	GO:0002064	3.45662	VEGFAA, JAG1B, SREBF1, WWTR1, BHMT, HNF4A, CDH23, HNF1A, IQGAP2, ISL1, VEGFA
developmental process	epithelial cell differentiation	GO:0030855	2.55153	VEGFAA, SREBF1, WWTR1, STAT3, LRP5, TSC2, HNF1A, IQGAP2, ETV4, ISL1, VEGFA, JAG1B, BHMT, HAL, HNF4A, MGAT5, CDH23, DLC
developmental process	epithelium development	GO:0060429	1.80324	VEGFAA, TBX2B, SEMA3D, SDC2, LRP5, WNT8B, IQGAP2, PCDH19, JAG1B, SHF, BMPER, HNF4A, MGAT5, ATOH8, CDH23, CTSD, WLS, SREBF1, WWTR1, ALCAMA, STAT3, WNT5A, FBXL18, TSC2, SCRIB, HNF1A, WTIP, ETV4, ISL1, DCN, VEGFA, BHMT, SFPQ, HAL, LATS2, NCL, CTNNB1, DLC, AMOTL2, IRF6, NOTCH1A, TLN1, DLD, GBLP, LLGL2
cell process	establishment of cell polarity	GO:0030010	4.88865	HAL, STAT3, SCRIB, AMOTL2, WTIP, AMOT, LLGL2
metab process	formation of cytoplasmic translation initiation complex	GO:0001732	19.0114	EIF3M, EIF3K, EIF3L, EIF3I, EIF3G, EIF3H, EIF3C, EIF3EB, EIF3D, EIF3A
metab process	gene expression	GO:0010467	2.8158	EIF4A2, RPL32, RPL31, RPL34, EIF4A3, TTF1, RPL10A, RPL8, RPL9, RPL7, RPS15, RPS14, EIF4ENIF1, PUF60B, RPS18, RAVER2, RS7, RPL36, RPL35, RPS9, RPL21, RPS8, RPS5, RPL23, RPS6, RPL22, RPSA, SRRM1, DHX40, AFG3L2, HNRNPUL1, NCL, RPL24, RPL27, RPL26, RPL28, UBA52, DHX8, AEBP1, RPF2, EIF3EB, DHX38, LYN, EIF2B2, EIF2S3, INTS9, RSL24D1, RPS21, LGMN, RPS23, CPM, DIDO1, DDX49, INTS10, YBX1, RPLP2, RIOK2, RB…
developmental process	generation of neurons	GO:0048699	1.70216	VEGFAA, CYFIP2, TOP2B, ROBO3, TBX2B, SEMA3D, MVP, LRRC17, LRP5, WNT8B, PPP1R9A, STK3, JAG1B, RELN, MGAT5, PLXNA2, CDH23, FAM53B, MAPK3, NTRK1, ARNT2, EPHA7, CDKL5, ALCAMA, SEMA4E, MMP2, CAD, MINK1, WNT5A, STAT3, UNC5C, SCRIB, DUSP26, GNL2, SIRT1, ISL1, VEGFA, SFPQ, HAL, GAP43, BHLHE40, DLC, UBA1, NOTCH1A, SQSTM1, DLD, OPTN, LGMN
developmental process	gland development	GO:0048732	3.17368	VEGFAA, ARNT2, CEBPA, SREBF1, FGFR1A, PPDPFB, TBX2B, SEMA3D, STAT3, LRP5, HNF1A, ISL1, CPN1, VEGFA, JAG1B, HHEX, SNAPC2, HNF4A, EIF3I, CTNNB1, TRIB1, ALDH8A1, NOTCH1A, DLD
growth	growth	GO:0040007	2.33882	ROBO3, FGFR1A, SEMA3D, NANOS3, STAT3, WNT5A, WNT8B, CHD3, ISL1, CYR61, DCN, JAG1B, SHF, GAP43, CNOT1, MGAT5, PCGF1, FAM53B, LGMN
response to stimulus	growth hormone receptor signaling pathway	GO:0060396	20.5323	STAT5B, STAT3, STAT6
response to stimulus	growth hormone receptor signaling pathway via JAK-STAT	GO:0060397	25.6654	STAT5B, STAT3, STAT6
developmental process	heart development	GO:0007507	2.11401	VEGFAA, FGFR1A, TBX2B, SEMA3D, SDC2, SETD7, CRIP2, FBLN1, IGFBP2A, IGFBP2B, SHF, VTN, HHEX, NFIL3, ATOH8, ENPP2, ATG5, TTC36, ARNT2, WWTR1, ALCAMA, WTIP, ISL1, VEGFA, UGDH, HAL, LATS2, NCL, PKN2, MASP1, NOTCH1A, TLN1, NR2F1A, FERMT2
immune system process	hematopoietic or lymphoid organ development	GO:0048534	2.7441	VEGFAA, CEBPA, DHX8, EPO, SEMA3D, LPL, SHF, RPS14, HHEX, NFIL3, BMPER, MYC, RS7, PIM1, ENPP2, RPS3, RPL35, MTA3, SF3B1, JAK1, TGFB3, TPM1, RPL22, WNT5A, SMARCA1, KLF3, VEGFA, NCOR2, HAL, NCOR1, NACA, RPL27, DLC, NOTCH1A, DLD
immune system process	hematopoietic stem cell differentiation	GO:0060218	5.47529	NCOR2, HAL, TGFB3, MYC, DLC, NOTCH1A, SF3B1, DLD
immune system process	hemopoiesis	GO:0030097	2.76784	VEGFAA, CEBPA, DHX8, EPO, LPL, SHF, RPS14, HHEX, NFIL3, BMPER, MYC, RS7, PIM1, ENPP2, RPS3, RPL35, MTA3, SF3B1, JAK1, TGFB3, TPM1, RPL22, WNT5A, SMARCA1, KLF3, VEGFA, NCOR2, HAL, NCOR1, NACA, RPL27, DLC, NOTCH1A, DLD
developmental process	hepaticobiliary system development	GO:0061008	3.98459	ARNT2, CEBPA, SREBF1, FGFR1A, STAT3, LRP5, HNF1A, CPN1, JAG1B, HHEX, SNAPC2, HNF4A, EIF3I, CTNNB1, TRIB1, ALDH8A1, DLD
cell process	heterocycle metabolic process	GO:0046483	1.51746	TOP2B, DIDO1, MOCS2, DDX49, INTS10, EIF4A3, YBX1, PARK7, HNMT, TTF1, RPL10A, RPL9, SMG5, RPL7, DHTKD1, ALAD, RPS14, PUF60B, NAPRT, KYNU, RAVER2, RS7, RPL35, RIOK2, TK1, RBM5, BCAS2, ADSL, RPS8, CAD, PIPOX, WRNIP1, ELOVL6, PLRG1, GNL2, SRRM1, DHX40, SFPQ, NSA2, HNRNPUL1, FANCD2, NCL, ALDOB, MOCS1, BLVRA, FH, SLC22A5, OAT, DHX8, MAK16, SRRT, AK4, RPF2, TYMP, NT5E, PUF60, FIP1L1, NFIL3, PNPO, RPS3, …
cell process	hippo signaling	GO:0035329	10.6939	WWTR1, LATS2, AMOTL2, AMOT, STK3
cell process	imidazole-containing compound catabolic process	GO:0052805	25.6654	HAL, UROC1, HNMT
cell process	imidazole-containing compound metabolic process	GO:0052803	20.5323	HAL, UROC1, HNMT
immune system process	immune system development	GO:0002520	2.69329	VEGFAA, CEBPA, DHX8, EPO, SEMA3D, LPL, SHF, RPS14, HHEX, NFIL3, BMPER, MYC, RS7, PIM1, ENPP2, RPS3, RPL35, MTA3, SF3B1, JAK1, TGFB3, TPM1, RPL22, WNT5A, SMARCA1, KLF3, VEGFA, NCOR2, HAL, NCOR1, NACA, RPL27, DLC, NOTCH1A, DLD
immune system process	immune system process	GO:0002376	1.73559	HSP90AB1, EPO, C8B, C8A, SHF, RPS14, HHEX, BMPER, MYC, RS7, PIM1, ENPP2, RPL35, B2M, JAK1, ALCAMA, TPM1, RPL22, WNT5A, NCOR2, NCOR1, RPL27, DLC, MASP2, TLR7, IRF6, NOTCH1A, DLD, CFB, VEGFAA, CEBPA, DHX8, SEMA3D, TXK, LPL, RELA, C4, NFIL3, RPS3, STAT6, MTA3, SF3B1, CD276, LYN, NTRK1, TGFB3, TNFSF12, SMARCA1, SOD2, KLF3, VEGFA, HAL, NACA, MYD88
developmental process	liver development	GO:0001889	4.09683	ARNT2, CEBPA, SREBF1, FGFR1A, STAT3, LRP5, HNF1A, CPN1, JAG1B, HHEX, SNAPC2, HNF4A, EIF3I, CTNNB1, TRIB1, ALDH8A1, DLD
locomotion	locomotion	GO:0040011	1.7414	VEGFAA, CYFIP2, TOP2B, ROBO3, CEBPA, B4GALT1, CD151, HSP90AB1, TBX2B, SEMA3D, SDC2, CTNND1, LRRC17, LRP5, WNT8B, TNFAIP3, FBLN1, CHD2, TSPAN11, AMOT, RELN, PLXNA2, ENPP2, LYN, ARNT2, EPHA7, SEMA4E, MMP2, STAT3, WNT5A, UNC5C, SCRIB, SIRT1, VEGFA, HAL, GAP43, JMY, DMXL2, ELMO2, AMOTL2, MASP1, BCAR1, FERMT2, MYD88
cell process	L-phenylalanine catabolic process	GO:0006559	19.0114	HGD, TAT, PAH, FAH, HPD
cell process	L-phenylalanine metabolic process	GO:0006558	19.0114	HGD, TAT, PAH, FAH, HPD
metab process	macromolecule biosynthetic process	GO:0009059	2.78417	EIF4A2, DIDO1, RPL32, RPL31, RPL34, EXT1B, GXYLT1, TTF1, RPL10A, RPL8, RPL9, SMG5, RPS15, RPS14, EIF4ENIF1, RPS18, RS7, RPL36, RPLP2, RPL35, TK1, GOLGA7, PGM1, EIF5A, RPS9, RPL21, APOEB, RPS8, RPS5, RPL23, RPS6, RPL22, RPL13A, WRNIP1, RPSA, RPS3A, EEF1G, UGDH, NCL, RPL24, RPL27, EEF1A, RPL26, RPL28, UBA52, GBLP, RPL10, RPL36A, EIF3EB, NFIL3, MGAT5, RPS3, RPL14, RPS27A, RPL18, RPL17, HS6ST1A, ATG5…
metab process	macromolecule metabolic process	GO:0043170	1.43649	EIF4A2, RPL32, RPL31, RPL34, EIF4A3, EXT1B, TESK2, RPL8, RPL9, RPL7, RPS15, RPS14, RPS18, RAVER2, RS7, RPL36, RPL35, GOLGA7, B2M, HABP2, EPHA7, RPL21, RPL23, RPL22, SRRM1, BCR, DHX40, AFG3L2, PPP1R3B, RPL24, RPL27, RPL26, TRIB1, RPL28, UBA52, CFB, DHX8, TXK, DHX38, ATG5, LYN, A1CF, FBXL8, HAL, FBXL5, INTS9, RPS21, BAP1, LGMN, RPS23, TOP2B, MOCS2, INTS10, SETD7, PTPRK, PHEX, SMG5, RPLP2, RIOK2, TK…
cellular component organization or biogenesis	maturation of LSU-rRNA	GO:0000470	7.9848	NSA2, MAK16, RPL35, RPF2, RPL10A, GNL2, RPL7
developmental process	mesenchyme development	GO:0060485	2.54665	ALCAMA, SEMA4E, PEF1, SEMA3D, STAT3, LRP5, FBXL18, WTIP, BMPER, DMXL2, DLC, MASP1, TLN1, SF3B1, DLD, KCTD15
metabolic process	metabolic process	GO:0008152	1.56755	EIF4A2, RPL32, RPL31, RPL34, EIF4A3, EXT1B, TESK2, RPL8, RPL9, RPL7, RPS15, RPS14, AS3MT, RPS18, RAVER2, RS7, RPL36, RPL35, ACAD11, GOLGA7, B2M, HABP2, RDH10A, EPHA7, RPL21, RPL23, RPL22, TALDO1, ATG13, SRRM1, BCR, DHX40, AFG3L2, GNPAT, PPP1R3B, RBP1, RPL24, RPL27, RPL26, TRIB1, HPD, RPL28, UBA52, ALDH7A1, OPTN, CFB, SLC22A5, DHX8, RETSAT, TXK, ADH5, HSD11B2, UGCG, PTDSS2, LDHD, PNPO, DHX38, ATG5…
cell process	monocarboxylicacid metabolic process	GO:0032787	2.91565	RDH10A, ECHS1, ELOVL6, PARK7, FAH, CYP7A1, ACSF2, DHTKD1, GNPAT, FA2H, HAL, GATM, AS3MT, ACADL, KYNU, ASPG, LDHD, RBP1, ALDOB
multicellular organismal process	multicellular organismal process	GO:0032501	1.52175	CYFIP2, JAG1B, RPS15, RPS14, RPS18, MYC, RS7, RPL36, RPL35, FAM53B, HABP2, WLS, EPHA7, ALCAMA, RPL22, UNC5C, SCRIB, HNF1A, ISL1, RPL24, RPL27, TRIB1, TLN1, RPL28, ALDH7A1, OPTN, KCTD15, LLGL2, DHX8, SDC2, IQGAP2, PCDH19, SEC61AL1, HSD11B2, ATG5, WWTR1, IGF1, NR1D1, SMARCA1, MLLT10, BHMT, HAL, FERMT2, LGMN, BARHL2, TOP2B, ROBO3, CDKN1A, SETD7, SMG5, SHF, HNF4A, CTSD, JAK1, CCT3, SREBF1, TSC22D3, M…
developmental process	multicellular organism development	GO:0007275	1.62742	CYFIP2, EPO, CTNND1, NR3C1, LOXL1, AMOT, JAG1B, RPS15, RPS14, BMPER, RPS18, MYC, RS7, PIM1, ENPP2, RPL36, RPL35, FAM53B, WLS, EPHA7, CDKL5, ALCAMA, RPS8, RALGAPA1, TPM1, WNT5A, RPL22, TSC2, UNC5C, SCRIB, HNF1A, ISL1, CRYGNA, NCL, RPL24, RPL27, MASP1, JARID2B, TRIB1, NOTCH1A, TLN1, SQSTM1, RPL28, ALDH7A1, OPTN, KCTD15, LLGL2, FGFR1A, PPDPFB, DDX4, DHX8, PEF1, SDC2, LPL, FBLN1, IQGAP2, PCDH19, SEC6…
immune system process	myeloid cell differentiation	GO:0030099	2.76929	CEBPA, EPO, TPM1, WNT5A, SMARCA1, KLF3, NCOR2, RPS14, NCOR1, NFIL3, RPS3, RPL35, RPL27, SF3B1
negative regulation of biological process	negative regulation of biological process	GO:0048519	1.51251	TOP2B, CDKN1A, HSP90AB1, CHD8, SERPINE1, EIF4A3, YBX1, PARK7, ZC3H6, CYR61, JAG1B, ZFYVE28, EIF4ENIF1, HHEX, MYC, PIM1, VWC2L, NELFA, B2M, MEN1, CCT3, SREBF1, SERPINF1, WNT5A, TSC2, RPL13A, AP1AR, SCRIB, PLRG1, CBFA2T2, SIRT1, DUSP6, GCHFR, NCOR2, SFPQ, NCOR1, FANCD2, CRY2, EIF4EBP3L, SERPING1, FETUB, DLC, JARID2B, NOTCH1A, DLD, GBLP, KANK4, LLGL2, FGFR1A, TBX2B, NXN, SERPINC1, SEMA3D, SRRT, IREB…
metab process	negative regulation of biosynthetic process	GO:0009890	2.41339	TBX2B, CHD8, IREB2, FOXO4, YBX1, PARK7, ZC3H6, IGFBP2A, IGFBP2B, RELA, FOXO1, ACMSD, EIF4ENIF1, HHEX, NFIL3, MYC, ORMDL3, PCGF1, NELFA, MTA3, MEN1, SMAD2, SREBF1, RPL13A, NR1D1, CBFA2T2, SIRT1, PER2, GCHFR, NCOR2, NCOR1, CNOT1, NFIC, BHLHE40, CRY2, EIF4EBP3L, JARID2B, NR2F1A, BAP1
metab process	negative regulation of cellular biosynthetic process	GO:0031327	2.30211	TBX2B, CHD8, IREB2, FOXO4, YBX1, ZC3H6, IGFBP2A, IGFBP2B, RELA, FOXO1, ACMSD, EIF4ENIF1, HHEX, NFIL3, MYC, ORMDL3, PCGF1, NELFA, MTA3, MEN1, SMAD2, SREBF1, RPL13A, NR1D1, CBFA2T2, SIRT1, PER2, NCOR2, NCOR1, CNOT1, NFIC, BHLHE40, CRY2, EIF4EBP3L, JARID2B, NR2F1A, BAP1
metab process	negative regulation of cellular macromolecule biosynthetic process	GO:2000113	2.22211	TBX2B, CHD8, IREB2, FOXO4, YBX1, ZC3H6, IGFBP2A, IGFBP2B, RELA, FOXO1, EIF4ENIF1, HHEX, NFIL3, MYC, PCGF1, NELFA, MTA3, MEN1, SMAD2, SREBF1, RPL13A, NR1D1, CBFA2T2, SIRT1, PER2, NCOR2, NCOR1, CNOT1, NFIC, BHLHE40, CRY2, EIF4EBP3L, JARID2B, NR2F1A, BAP1
cell process	negative regulation of cellular metabolic process	GO:0031324	2.15767	HSP90AB1, CHD8, SERPINE1, YBX1, PARK7, ZC3H6, ZFYVE28, EIF4ENIF1, HHEX, MYC, NELFA, MEN1, SREBF1, SERPINF1, RPL13A, CBFA2T2, SIRT1, DUSP6, NCOR2, NCOR1, CRY2, EIF4EBP3L, SERPING1, FETUB, JARID2B, TBX2B, NXN, SERPINC1, IREB2, XIAP, FOXO4, IGFBP2A, IGFBP2B, RELA, FOXO1, ACMSD, NFIL3, ORMDL3, PCGF1, MTA3, SMAD2, NR1D1, PER2, CNOT1, NFIC, BHLHE40, SPRY2, SPRY1, NR2F1A, BAP1
cell process	negative regulation of cellular process	GO:0048523	1.57415	TOP2B, CDKN1A, HSP90AB1, CHD8, SERPINE1, YBX1, PARK7, ZC3H6, CYR61, JAG1B, ZFYVE28, EIF4ENIF1, HHEX, MYC, PIM1, VWC2L, NELFA, B2M, MEN1, CCT3, SREBF1, SERPINF1, WNT5A, TSC2, RPL13A, AP1AR, SCRIB, PLRG1, CBFA2T2, SIRT1, DUSP6, NCOR2, SFPQ, NCOR1, FANCD2, CRY2, EIF4EBP3L, SERPING1, FETUB, DLC, JARID2B, NOTCH1A, DLD, GBLP, KANK4, LLGL2, FGFR1A, TBX2B, NXN, SERPINC1, SEMA3D, IREB2, WNT8B, XIAP, ITPR2…
cell process	negative regulation of cellular protein metabolic process	GO:0032269	3.05254	HSP90AB1, NXN, SERPINC1, SERPINF1, SERPINE1, IREB2, XIAP, RPL13A, YBX1, DUSP6, ZFYVE28, EIF4ENIF1, CNOT1, EIF4EBP3L, SPRY2, SERPING1, FETUB, SPRY1, JARID2B
negative regulation of developmental process	negative regulation of developmental process	GO:0051093	2.77464	CCT3, FGFR1A, SEMA4E, SEMA3D, WNT8B, AP1AR, YBX1, IGFBP2A, IGFBP2B, DUSP6, PER2, SFPQ, NOTCH1A, LGMN, LLGL2
metab process	negative regulation of gene expression	GO:0010629	1.9971	TBX2B, CHD8, SERPINE1, SRRT, IREB2, EIF4A3, XIAP, FOXO4, YBX1, ZC3H6, RELA, FOXO1, EIF4ENIF1, HHEX, NFIL3, MYC, PCGF1, NELFA, MTA3, MEN1, SMAD2, SREBF1, RPL13A, NR1D1, CBFA2T2, SIRT1, PER2, NCOR2, NCOR1, CNOT1, NFIC, BHLHE40, CRY2, EIF4EBP3L, JARID2B, NR2F1A, BAP1
metab process	negative regulation of macromolecule biosynthetic process	GO:0010558	2.22211	TBX2B, CHD8, IREB2, FOXO4, YBX1, ZC3H6, IGFBP2A, IGFBP2B, RELA, FOXO1, EIF4ENIF1, HHEX, NFIL3, MYC, PCGF1, NELFA, MTA3, MEN1, SMAD2, SREBF1, RPL13A, NR1D1, CBFA2T2, SIRT1, PER2, NCOR2, NCOR1, CNOT1, NFIC, BHLHE40, CRY2, EIF4EBP3L, JARID2B, NR2F1A, BAP1
metab process	negative regulation of macromolecule metabolic process	GO:0010605	1.99653	HSP90AB1, CHD8, SERPINE1, EIF4A3, YBX1, ZC3H6, ZFYVE28, EIF4ENIF1, HHEX, MYC, NELFA, MEN1, SREBF1, SERPINF1, RPL13A, CBFA2T2, SIRT1, DUSP6, NCOR2, NCOR1, CRY2, EIF4EBP3L, SERPING1, FETUB, JARID2B, TBX2B, NXN, SERPINC1, SRRT, IREB2, XIAP, FOXO4, IGFBP2A, IGFBP2B, RELA, FOXO1, NFIL3, PCGF1, MTA3, BANP, SMAD2, NR1D1, PER2, CNOT1, NFIC, BHLHE40, SPRY2, SPRY1, NR2F1A, BAP1
metab process	negative regulation of metabolic process	GO:0009892	2.04868	HSP90AB1, CHD8, SERPINE1, EIF4A3, YBX1, PARK7, ZC3H6, ZFYVE28, EIF4ENIF1, HHEX, MYC, NELFA, MEN1, SREBF1, SERPINF1, RPL13A, CBFA2T2, SIRT1, DUSP6, GCHFR, NCOR2, NCOR1, CRY2, EIF4EBP3L, SERPING1, FETUB, JARID2B, TBX2B, NXN, SERPINC1, SRRT, IREB2, XIAP, FOXO4, IGFBP2A, IGFBP2B, RELA, FOXO1, ACMSD, NFIL3, ORMDL3, PCGF1, MTA3, BANP, SMAD2, NR1D1, PER2, CNOT1, NFIC, BHLHE40, SPRY2, SPRY1, NR2F1A, BAP1
metab process	negative regulation of nitrogen compound metabolic process	GO:0051172	2.19012	HSP90AB1, TBX2B, NXN, SERPINC1, CHD8, SERPINE1, IREB2, XIAP, FOXO4, YBX1, ZC3H6, RELA, FOXO1, ACMSD, ZFYVE28, EIF4ENIF1, HHEX, NFIL3, MYC, ORMDL3, PCGF1, NELFA, MTA3, BANP, MEN1, SMAD2, SREBF1, SERPINF1, RPL13A, NR1D1, CBFA2T2, SIRT1, DUSP6, PER2, NCOR2, NCOR1, CNOT1, NFIC, BHLHE40, CRY2, EIF4EBP3L, SPRY2, SERPING1, FETUB, SPRY1, JARID2B, NR2F1A, BAP1
metab process	negative regulation of nucleic acid-templated transcription	GO:1903507	2.05617	TBX2B, CHD8, FOXO4, ZC3H6, RELA, FOXO1, HHEX, NFIL3, MYC, PCGF1, NELFA, MTA3, MEN1, SMAD2, SREBF1, NR1D1, CBFA2T2, SIRT1, PER2, NCOR2, NCOR1, CNOT1, NFIC, BHLHE40, CRY2, JARID2B, NR2F1A, BAP1
metab process	negative regulation of protein metabolic process	GO:0051248	3.12517	HSP90AB1, NXN, SERPINC1, SERPINF1, SERPINE1, IREB2, XIAP, RPL13A, YBX1, DUSP6, ZFYVE28, EIF4ENIF1, CNOT1, EIF4EBP3L, SPRY2, SERPING1, FETUB, SPRY1, JARID2B, BANP
metab process	negative regulation of RNA biosynthetic process	GO:1902679	2.05617	TBX2B, CHD8, FOXO4, ZC3H6, RELA, FOXO1, HHEX, NFIL3, MYC, PCGF1, NELFA, MTA3, MEN1, SMAD2, SREBF1, NR1D1, CBFA2T2, SIRT1, PER2, NCOR2, NCOR1, CNOT1, NFIC, BHLHE40, CRY2, JARID2B, NR2F1A, BAP1
metab process	negative regulation of RNA metabolic process	GO:0051253	2.00484	TBX2B, CHD8, FOXO4, YBX1, ZC3H6, RELA, FOXO1, HHEX, NFIL3, MYC, PCGF1, NELFA, MTA3, MEN1, SMAD2, SREBF1, NR1D1, CBFA2T2, SIRT1, PER2, NCOR2, NCOR1, CNOT1, NFIC, BHLHE40, CRY2, JARID2B, NR2F1A, BAP1
metab process	negative regulation of transcription,DNA-templated	GO:0045892	2.05617	TBX2B, CHD8, FOXO4, ZC3H6, RELA, FOXO1, HHEX, NFIL3, MYC, PCGF1, NELFA, MTA3, MEN1, SMAD2, SREBF1, NR1D1, CBFA2T2, SIRT1, PER2, NCOR2, NCOR1, CNOT1, NFIC, BHLHE40, CRY2, JARID2B, NR2F1A, BAP1
developmental process	nervous system development	GO:0007399	1.54362	CYFIP2, BARHL2, TOP2B, ROBO3, CHD8, CHD3, PPP1R9A, HAPLN4, JAG1B, ENPP2, RPL36, VWC2L, FAM53B, WLS, ARHGEF10, EPHA7, CDKL5, ALCAMA, RALGAPA1, MMP2, TSC22D3, CAD, MINK1, WNT5A, UNC5C, SCRIB, DUSP26, GNL2, SIRT1, ISL1, SFPQ, GAP43, NCOR1, DLC, NOTCH1A, SQSTM1, DLD, OPTN, KCTD15, VEGFAA, FGFR1A, RPL10, TBX2B, SEMA3D, MVP, LRRC17, LRP5, WNT8B, PCDH19, SEC61AL1, STK3, RELN, MGAT5, ATOH8, PLXNA2, CDH23…
developmental process	neurogenesis	GO:0022008	1.63892	CYFIP2, TOP2B, ROBO3, PPP1R9A, JAG1B, ENPP2, FAM53B, ARHGEF10, EPHA7, CDKL5, ALCAMA, MMP2, CAD, MINK1, WNT5A, UNC5C, SCRIB, DUSP26, GNL2, SIRT1, ISL1, SFPQ, GAP43, DLC, NOTCH1A, SQSTM1, DLD, OPTN, VEGFAA, TBX2B, SEMA3D, MVP, LRRC17, LRP5, WNT8B, STK3, RELN, MGAT5, PLXNA2, CDH23, MAPK3, NTRK1, ARNT2, SEMA4E, STAT3, VEGFA, HAL, BHLHE40, UBA1, LGMN
developmental process	neuron development	GO:0048666	2.03236	VEGFAA, CYFIP2, TOP2B, ROBO3, TBX2B, SEMA3D, MVP, LRRC17, LRP5, WNT8B, PPP1R9A, STK3, JAG1B, PLXNA2, CDH23, FAM53B, MAPK3, ARNT2, EPHA7, ALCAMA, MMP2, CAD, MINK1, STAT3, UNC5C, SCRIB, DUSP26, ISL1, VEGFA, SFPQ, HAL, GAP43, DLC, UBA1, NOTCH1A, SQSTM1, OPTN, LGMN
developmental process	neuron differentiation	GO:0030182	1.82213	VEGFAA, CYFIP2, TOP2B, ROBO3, TBX2B, SEMA3D, MVP, LRRC17, LRP5, WNT8B, PPP1R9A, STK3, JAG1B, MGAT5, PLXNA2, CDH23, FAM53B, MAPK3, ARNT2, EPHA7, ALCAMA, MMP2, CAD, MINK1, WNT5A, STAT3, UNC5C, SCRIB, DUSP26, ISL1, VEGFA, SFPQ, HAL, GAP43, DLC, UBA1, NOTCH1A, SQSTM1, DLD, OPTN, LGMN
developmental process	neuron projection development	GO:0031175	2.28613	VEGFAA, CYFIP2, TOP2B, ROBO3, SEMA3D, MVP, LRRC17, WNT8B, PPP1R9A, STK3, PLXNA2, CDH23, FAM53B, MAPK3, ARNT2, EPHA7, ALCAMA, MMP2, CAD, MINK1, STAT3, UNC5C, SCRIB, DUSP26, ISL1, VEGFA, SFPQ, GAP43, UBA1, NOTCH1A, SQSTM1, OPTN, LGMN
isxxxx	neuron projection morphogenesis	label:neuronprojectionmorphogenesis	2.40748	ALCAMA, ARNT2, CAD, CYFIP2, DUSP26, EPHA7, FAM53B, GAP43, ISL1, LRRC17, MAPK3, MINK1, MMP2, NOTCH1A, OPTN, PLXNA2, ROBO3, SCRIB, SEMA3D, SFPQ, SQSTM1, STAT3, STK3, TOP2B, UBA1, UNC5C, VEGFA, VEGFAA, WNT8B
metab process	nitrogen compound metabolic process	GO:0006807	1.57158	EIF4A2, RPL32, RPL31, RPL34, EIF4A3, EXT1B, TESK2, RPL8, RPL9, RPL7, RPS15, RPS14, RPS18, RAVER2, RS7, RPL36, RPL35, GOLGA7, B2M, HABP2, EPHA7, RPL21, RPL23, RPL22, SRRM1, BCR, DHX40, AFG3L2, RPL24, RPL27, RPL26, TRIB1, HPD, RPL28, UBA52, CFB, SLC22A5, DHX8, TXK, UGCG, PTDSS2, PNPO, DHX38, ATG5, LYN, MTHFS, A1CF, FBXL8, BHMT, HAL, ALDH6A1, PAH, FBXL5, INTS9, RPS21, BAP1, LGMN, RPS23, TOP2B, MOCS2…
metab process	organic acid biosynthetic process	GO:0016053	3.49189	RDH10A, CAD, MTHFS, ELOVL6, PARK7, CYP7A1, FA2H, BHMT, GATM, CTH, PAH, KYNU, RBP1, CDO1, AASS
metab process	organic acid catabolic process	GO:0016054	4.88865	ECHS1, OAT, HGD, ARG1, TAT, AMT, PIPOX, FAH, HAL, ALDH6A1, UROC1, ACADL, PAH, KYNU, ASPG, LDHD, SARDH, ALDH8A1, CDO1, HPD
cell process	organic acid metabolic process	GO:0006082	2.78972	FH, ECHS1, OAT, TAT, IREB2, PARK7, CYP7A1, DHTKD1, AS3MT, ACADL, KYNU, LDHD, AASS, IDH3A, RDH10A, HGD, MDH2, ARG1, CAD, IDH2, AMT, PIPOX, MTHFS, ELOVL6, SUOX, FAH, ACSF2, AGMAT, GSTZ1, GNPAT, FA2H, BHMT, HAL, GATM, ALDH6A1, UROC1, CTH, PAH, ASPG, RBP1, SARDH, ALDOB, ALDH8A1, CDO1, HPD
localization	organic cation transport	GO:0015695	10.6939	SLC25A29, SLC22A5, SLC22A16, SLC22A2, SLC25A47B
metab process	organic cyclic compound catabolic process	GO:1901361	2.79687	HGD, TAT, EIF4A3, DBH, FAH, HNMT, CYP7A1, HAL, NT5E, ALDH6A1, UROC1, CNOT1, PAH, KYNU, ALDH8A1, HPD, BLVRA
metab process	organic cyclic compound metabolic process	GO:1901360	1.68268	TOP2B, DIDO1, MOCS2, DDX49, TAT, INTS10, EIF4A3, YBX1, DBH, PARK7, HNMT, TTF1, RPL10A, RPL9, SMG5, RPL7, DHTKD1, ALAD, RPS14, PUF60B, NAPRT, KYNU, RAVER2, RS7, RPL35, RIOK2, TK1, RBM5, BCAS2, ADSL, HGD, RPS8, CAD, PIPOX, APOA1, WRNIP1, ELOVL6, PLRG1, GNL2, SRRM1, DHX40, SFPQ, NSA2, HNRNPUL1, FANCD2, NCL, MAO, ALDOB, HPD, MOCS1, BLVRA, FH, SLC22A5, OAT, DHX8, MAK16, SRRT, AK4, RPF2, CYP7A1, TYMP, …
metab process	hydroxy compound metabolic process	GO:1901615	2.81038	RDH10A, RETSAT, IDH2, PLCL2, ERLIN1, APOA1, DBH, PARK7, FAH, CYP7A1, ADH5, HSD11B2, LDHD, PNPO, PCBD1, MAO, IDH3A
metab process	organic substance biosynthetic process	GO:1901576	2.38796	EIF4A2, RPL32, RPL31, RPL34, EXT1B, GXYLT1, PARK7, TTF1, RPL10A, RPL8, RPL9, RPS15, RPS14, EIF4ENIF1, RPS18, RS7, RPL36, RPL35, GOLGA7, RDH10A, RPS9, RPL21, APOEB, RPS8, RPS5, RPL23, RPS6, RPL22, WRNIP1, RPSA, GNPAT, NCL, RBP1, RPL24, RPL27, RPL26, RPL28, UBA52, SLC22A5, AK4, EIF3EB, UGCG, PTDSS2, PNPO, ATG5, EIF2B2, MTHFS, FA2H, BHMT, EIF2S3, PAH, DEGS1, RSL24D1, RPS21, RPS23, DIDO1, MOCS2, DBH,…
metab process	organic substance catabolic process	GO:1901575	1.80627	USP36, TAT, EIF4A3, TNFAIP3, DBH, HNMT, DHTKD1, GM2A, ACADL, KYNU, ENPP2, CTSD, PGM1, HGD, ARG1, USP45, AMT, PIPOX, GPCPD1, ASPG, MAO, ALDOB, HPD, UBA52, BLVRA, ABHD2A, ECHS1, OAT, LPL, CYP7A1, ADH5, NT5E, ESD, LDHD, RPS27A, RNF130, PLCL2, FBXL18, FBXL16, FAH, FBXL8, BHMT, PLCXD3, HAL, ALDH6A1, UROC1, CNOT1, PAH, SARDH, UBA1, FBXL5, ALDH8A1, CDO1, BAP1, LGMN
metab process	organic substance metabolic process	GO:0071704	1.56106	EIF4A2, RPL32, RPL31, RPL34, EIF4A3, EXT1B, TESK2, RPL8, RPL9, RPL7, RPS15, RPS14, AS3MT, RPS18, RAVER2, RS7, RPL36, RPL35, GOLGA7, B2M, HABP2, RDH10A, EPHA7, RPL21, RPL23, RPL22, TALDO1, SRRM1, BCR, DHX40, AFG3L2, GNPAT, PPP1R3B, RBP1, RPL24, RPL27, RPL26, TRIB1, HPD, RPL28, UBA52, CFB, SLC22A5, DHX8, RETSAT, TXK, ADH5, HSD11B2, UGCG, PTDSS2, LDHD, PNPO, DHX38, ATG5, LYN, ERLIN1, MTHFS, A1CF, FB…
metab process	organonitrogen compound biosynthetic process	GO:1901566	3.18488	EIF4A2, MOCS2, RPL32, RPL31, RPL34, EXT1B, GXYLT1, DBH, RPL10A, RPL8, RPL9, RPS15, ALAD, RPS14, EIF4ENIF1, RPS18, NAPRT, KYNU, RS7, RPL36, RPLP2, RPL35, GOLGA7, AASS, EIF5A, RPS9, ADSL, RPL21, APOEB, RPS8, ARG1, RPS5, RPL23, RPS6, CAD, RPL22, RPL13A, ELOVL6, RPSA, RPS3A, EEF1G, UGDH, RPL24, RPL27, EEF1A, RPL26, RPL28, UBA52, MOCS1, GBLP, SLC22A5, RPL10, RPL36A, AK4, EIF3EB, UGCG, PTDSS2, MGAT5, P…
metab process	organo nitrogen compound catabolic process	GO:1901565	1.89305	USP36, OAT, TAT, TNFAIP3, DBH, HNMT, NT5E, GM2A, KYNU, ENPP2, RPS27A, RNF130, CTSD, HGD, ARG1, USP45, AMT, FBXL18, PIPOX, FBXL16, FAH, FBXL8, BHMT, HAL, ALDH6A1, UROC1, PAH, ASPG, SARDH, MAO, UBA1, FBXL5, ALDH8A1, CDO1, HPD, UBA52, BAP1, BLVRA, LGMN
metab process	organo nitrogen compound metabolic process	GO:1901564	1.66087	EIF4A2, RPL32, RPL31, RPL34, EXT1B, TESK2, RPL8, RPL9, RPS15, RPS14, RPS18, RS7, RPL36, RPL35, GOLGA7, B2M, HABP2, EPHA7, RPL21, RPL23, RPL22, BCR, AFG3L2, RPL24, RPL27, RPL26, TRIB1, HPD, RPL28, UBA52, CFB, SLC22A5, TXK, UGCG, PTDSS2, PNPO, ATG5, LYN, MTHFS, FBXL8, BHMT, HAL, ALDH6A1, PAH, FBXL5, RPS21, BAP1, LGMN, RPS23, MOCS2, SETD7, PTPRK, PHEX, ACADL, RPLP2, RIOK2, TK1, CTSD, AASS, JAK1, SHP…
metab process	oxidation-reduction process	GO:0055114	2.55377	STEAP4, AKR1B1, DBH, LOXL1, DHTKD1, ACADL, QSOX1, QSOX2, ACAD11, PGM1, AASS, IDH3A, ACAD8, RDH10A, HGD, PIPOX, TALDO1, UGDH, PPP1R3B, CAT, MAO, HPD, ALDH7A1, BLVRA, SLC25A13, FH, ECHS1, AHNAK, RETSAT, NXN, IREB2, CYP7A1, ADH5, SELENBP1, LDHD, PNPO, VAT1, HSD3B7, MDH2, IDH2, SUOX, SOD2, FMO5, CYP8B1, SOD1, FA2H, ALDH6A1, CYP24A1, PAH, TBXAS1, SARDH, DEGS1, ALDH8A1, CDO1, CYB561
cell process	oxoacid metabolic process	GO:0043436	3.03135	FH, ECHS1, OAT, TAT, IREB2, PARK7, CYP7A1, DHTKD1, AS3MT, ACADL, KYNU, LDHD, AASS, IDH3A, RDH10A, HGD, MDH2, ARG1, CAD, IDH2, AMT, PIPOX, MTHFS, ELOVL6, SUOX, FAH, ACSF2, AGMAT, GSTZ1, GNPAT, FA2H, BHMT, HAL, GATM, ALDH6A1, UROC1, CTH, PAH, ASPG, RBP1, SARDH, ALDOB, ALDH8A1, CDO1, HPD
developmental process	pattern specification process	GO:0007389	2.07577	ROBO3, FGFR1A, TBX2B, WNT8B, RELA, JAG1B, VTN, HHEX, BMPER, ATOH8, ENPP2, WLS, SMAD2, ARHGEF11, TTC36, WWTR1, ALCAMA, TSC22D3, IGF1, SMARCA1, WTIP, DUSP6, UGDH, SFPQ, NCOR1, MAFB, LATS2, NCL, BHLHE40, SPRY2, CTNNB1, DLC, AMOTL2, NOTCH1A, DLD
cell process	peptide biosynthetic process	GO:0043043	6.34119	EIF4A2, RPL32, RPL31, RPL34, RPL10A, RPL8, RPL9, RPS15, RPS14, EIF4ENIF1, RPS18, RS7, RPL36, RPLP2, RPL35, EIF5A, RPS9, RPL21, RPS8, RPS5, RPL23, RPS6, RPL22, RPL13A, RPSA, RPS3A, EEF1G, RPL24, RPL27, EEF1A, RPL26, RPL28, UBA52, GBLP, RPL10, RPL36A, EIF3EB, RPS3, RPL14, RPS27A, RPL18, RPL17, EIF2B2, EIF3M, EIF2S3, EIF3K, EIF3L, EIF3I, EIF3G, EIF3H, EIF3F, EIF3C, ABCE1, EIF3D, RSL24D1, RPS21, EIF3…
cell process	peptide metabolic process	GO:0006518	5.34427	EIF4A2, CPM, RPL32, RPL31, RPL34, RPL10A, RPL8, RPL9, RPS15, RPS14, EIF4ENIF1, RPS18, RS7, RPL36, RPLP2, RPL35, EIF5A, RPS9, RPL21, RPS8, RPS5, RPL23, RPS6, RPL22, RPL13A, RPSA, RPS3A, EEF1G, RPL24, RPL27, EEF1A, RPL26, RPL28, UBA52, GBLP, RPL10, RPL36A, AEBP1, EIF3EB, CPN1, RPS3, RPL14, RPS27A, RPL18, RPL17, EIF2B2, GSTZ1, EIF3M, EIF2S3, EIF3K, EIF3L, EIF3I, EIF3G, EIF3H, EIF3F, EIF3C, ABCE1, EI…
developmental process	plasma membrane bounded cell projection morphogenesis	GO:0120039	2.40748	VEGFAA, CYFIP2, TOP2B, ROBO3, SEMA3D, LRRC17, WNT8B, STK3, PLXNA2, FAM53B, MAPK3, ARNT2, EPHA7, ALCAMA, MMP2, CAD, MINK1, STAT3, UNC5C, SCRIB, DUSP26, ISL1, VEGFA, SFPQ, GAP43, UBA1, NOTCH1A, SQSTM1, OPTN
cellular component organization or biogenesis	plasma membrane bounded cell projection organization	GO:0120036	1.77947	VEGFAA, CYFIP2, TOP2B, ROBO3, SEMA3D, MVP, LRRC17, WNT8B, PPP1R9A, STK3, PLXNA2, ENPP2, CDH23, FAM53B, MAPK3, TTC36, ARNT2, EPHA7, ALCAMA, MMP2, CAD, MINK1, STAT3, UNC5C, SCRIB, DUSP26, WTIP, ISL1, VEGFA, AIF1L, SFPQ, GAP43, UBA1, AMOTL2, NOTCH1A, SQSTM1, DLD, OPTN, LGMN, LLGL2
positive regulation of biological process	positive regulation of biological process	GO:0048518	1.4703	PARK7, NR3C1, DCAF6, MYC, FAM53B, MAP3K8, B2M, MAP3K5, EPHA7, RPS9, SUPT16H, CDKL5, ALCAMA, MAPK14B, IL11RA, SCRIB, HNF1A, ATG13, ISL1, MASP2, JARID2B, TRIB1, NOTCH1A, CARD11, CFB, FGFR1A, PEF1, TXK, FOXO4, FOXO1, STK3, C4, PDGFD, PLXNA2, CD276, SMAD2, STAT5B, WWTR1, TGFB3, ERLIN1, INHBB, IGF1, NR1D1, SMARCA1, VIL1, DAB2, MAP3K15, EIF2S3, CNOT1, JMY, DMXL2, MDM4, FGFR4, MYD88, TOP2B, BMP10, CIITA…
cell process	positive regulation of cellular process	GO:0048522	1.45017	TOP2B, BMP10, CIITA, HSP90AB1, CHD8, TNFAIP3, TCF20, NR3C1, DCAF6, HHEX, HNF4A, MYC, FAM53B, MAP3K8, MAP3K5, EIF5A, ARHGEF10, SREBF1, EPHA7, RPS9, SUPT16H, CDKL5, ALCAMA, MAPK14B, IL11RA, TSC22D3, MINK1, ARNT, APOA1, SCRIB, HNF1A, ARID1B, ETV4, ATG13, ISL1, DCN, UGDH, LATS2, CDC42EP2, JARID2B, TRIB1, NOTCH1A, MED19A, GBLP, VEGFAA, FGFR1A, TBX2B, PEF1, SEMA3D, XIAP, FOXO4, RELA, FOXO1, STK3, PDGFD…
metab process	posttranscriptional regulation of gene expression	GO:0010608	3.07804	EIF5A, RPS9, EIF2B2, RPL10, NANOS3, SRRT, IREB2, EIF4A3, RPL13A, YBX1, EIF4ENIF1, EIF2S3, EIF3K, CNOT1, EIF3H, EIF4EBP3L, GBLP
metab process	primary metabolic process	GO:0044238	1.55979	EIF4A2, RPL32, RPL31, RPL34, EIF4A3, EXT1B, TESK2, RPL8, RPL9, RPL7, RPS15, RPS14, RPS18, RAVER2, RS7, RPL36, RPL35, GOLGA7, B2M, HABP2, RDH10A, EPHA7, RPL21, RPL23, RPL22, TALDO1, SRRM1, BCR, DHX40, AFG3L2, GNPAT, PPP1R3B, RBP1, RPL24, RPL27, RPL26, TRIB1, HPD, RPL28, UBA52, CFB, DHX8, RETSAT, TXK, HSD11B2, UGCG, PTDSS2, DHX38, ATG5, LYN, ERLIN1, A1CF, FBXL8, FA2H, BHMT, HAL, ALDH6A1, FAM135A, P…
cellular component organization or biogenesis	protein-containing complex assembly	GO:0065003	2.04041	RPL10, PEF1, CLTA, RPF2, EIF3EB, RPS15, RPS14, SF3B1, RPS10, APPL2, FGB, SHPRH, APOEB, RPS5, FGG, APOA1, RPSA, LETM1, AFG3L2, EIF3M, EIF2S3, EIF3K, EIF3L, EIF3I, EIF3G, EIF3H, RPL24, VAMP1, EIF3C, COPS8, EIF3D, RSL24D1, VAMP5, EIF3A, KCTD15
cellular component organization or biogenesis	protein-containing complex subunit organization	GO:0043933	1.95117	RPL10, DHX8, PEF1, CLTA, RPF2, EIF3EB, RPS15, RPS14, SF3B1, RPS10, APPL2, FGB, SHPRH, SUPT16H, APOEB, RPS5, FGG, APOA1, RPSA, SMARCA1, LETM1, AFG3L2, EIF3M, EIF2S3, EIF3K, EIF3L, EIF3I, EIF3G, EIF3H, RPL24, VAMP1, EIF3C, COPS8, ABCE1, EIF3D, RSL24D1, VAMP5, EIF3A, KCTD15
metabolic process	protein metabolic process	GO:0019538	1.49951	EIF4A2, RPL32, RPL31, RPL34, EXT1B, GXYLT1, TESK2, PARK7, RPL10A, RPL8, RPL9, LOXL1, RPS15, RPS14, EIF4ENIF1, RPS18, RS7, PIM1, RPL36, RPL35, MAP3K8, GOLGA7, B2M, HABP2, MAP3K5, EPHA7, RPS9, CDKL5, RPL21, APOEB, RPS8, MAPK14B, RPS5, RPL23, RPS6, RPL22, RPSA, BCR, AFG3L2, ADAM15, RPL24, RPL27, MASP2, RPL26, MASP1, TRIB1, RPL28, UBA52, CFB, FGFR1A, TXK, AEBP1, EIF3EB, STK3, ABL1, ATG5, LYN, EIF2B2,…
developmental process	regeneration	GO:0031099	3.09222	SREBF1, FGFR1A, SEMA3D, MVP, STAT3, WNT5A, WNT8B, CYR61, JAG1B, SHF, GAP43, HNF4A, MGAT5, FAM53B, LGMN
developmental process	regionalization	GO:0003002	2.21636	ROBO3, FGFR1A, WNT8B, RELA, JAG1B, VTN, HHEX, BMPER, WLS, SMAD2, WWTR1, TSC22D3, IGF1, SMARCA1, DUSP6, SFPQ, NCOR1, MAFB, LATS2, BHLHE40, SPRY2, CTNNB1, DLC, NOTCH1A, DLD
developmental process	regulation of anatomical structure morphogenesis	GO:0022603	2.10838	VEGFAA, FGFR1A, SEMA3D, RHOBTB1, BMPER, PLXNA2, ENPP2, FLOT2, CCT3, CDKL5, ALCAMA, SEMA4E, MAPK14B, STAT3, AP1AR, WTIP, SIRT1, DUSP6, VEGFA, PER2, CDC42EP2, SPRY1, AMOTL2, NOTCH1A, GBLP, FERMT2, CDC42SE2
biological regulation	regulation of biological process	GO:0050789	1.21727	CCNI, ZMYND8, ITSN1, SERPINE1, EIF4A3, DCAF6, RPL7, JAG1B, ZFYVE28, OPHN1, RPS18, MYC, RS7, RPL36, RPL35, TRIM25, FAM53B, FBXO8, B2M, WLS, MBNL1, EPHA7, ALCAMA, SERPINF1, ACOD1, UNC5C, AP1AR, SCRIB, HNF1A, GAPVD1, ATG13, ISL1, BCR, PPP1R3B, SERPING1, TRIB1, OPTN, CFB, KCTD15, LLGL2, TXK, IL20RA, AGAP1, IQGAP2, ACMSD, C4, PDGFD, SPTBN1, BANP, ATG5, SPTBN2, LYN, STAT5B, WWTR1, ERLIN1, IRF2BP1, IGF1…
biological regulation	regulation of biological quality	GO:0065008	1.53965	HSP90AB1, EPO, YBX1, DBH, PARK7, HNMT, NR3C1, SMG5, RPS14, HNF4A, RPL35, SH3BGRL3, QSOX1, QSOX2, HABP2, SLC39A4, FGB, RDH10A, ABCG5, RPS9, CDKL5, FGG, WNT5A, AMT, ATP11C, TSC2, APOA1, AP1AR, SCRIB, HNF1A, F2, RBP1, CDC42EP2, SERPING1, RPL27, MAO, TLN1, KANK4, FGFR1A, TXNDC9, RETSAT, NXN, SERPINC1, SEMA3D, IREB2, ITPR2, STC1, ATP10A, FOXO4, CYP7A1, RHOBTB1, FOXO1, HSD11B2, SLC25A28, GLRA3, ORMDL3,…
metab process	regulation of biosynthetic process	GO:0009889	1.75965	ZMYND8, EIF4A3, UBP1, PARK7, NR3C1, DCAF6, NR3C2, EIF4ENIF1, BMPER, KHSRP, MYC, MEN1, RPS9, SUPT16H, MAPK14B, NANOS3, ACOD1, HNF1A, ISL1, JARID2B, NOTCH1A, CARD11, IREB2, FOXO4, FOXO1, ACMSD, SMAD2, STAT5B, WWTR1, EIF2B2, TGFB3, ERLIN1, IRF2BP1, NR1D1, SMARCA1, SMAD7, SUZ12B, DAB2, MAFB, EIF2S3, IRF2BP2B, CNOT1, JMY, BHLHE40, INTS9, BAP1, PHF19, BARHL2, TOP2B, BMP10, CIITA, PHF1, CHD8, SETD7, TCF…
cell process	regulation of cell communication	GO:0010646	1.55776	BMP10, HSP90AB1, CHD8, RASGRF2, ITSN1, TNFAIP3, JAG1B, ZFYVE28, BMPER, HNF4A, ENPP2, VWC2L, TRIM25, FAM53B, FBXO8, B2M, RAB8B, MAP3K5, ARHGEF11, ARHGEF10, RALGAPA1, TSC22D3, CAD, WNT5A, TSC2, PLRG1, DUSP6, VAV2, BCR, UGDH, DLC, TRIB1, DLD, GBLP, OPTN, LLGL2, FGFR1A, NXN, IGFBP2A, IGFBP2B, PDGFD, RPS3, ARFGEF1, NTRK1, FARP1, WWTR1, TGFB3, PLCL2, INHBB, WTIP, DAB2, MAP3K15, CNOT1, RCAN2, DMXL2, RLI…
cell process	regulation of cell differentiation	GO:0045595	2.02117	FGFR1A, SEMA3D, WNT8B, NR3C1, HHEX, ATOH8, PLXNA2, SMAD2, CCT3, NTRK1, CDKL5, ALCAMA, SEMA4E, MAPK14B, STAT3, AP1AR, GNL2, SIRT1, DUSP6, DAB2, SFPQ, BHLHE40, SPRY2, NOTCH1A, FGFR4, DLD, MYD88, LGMN, LLGL2
cell population proliferation	regulation of cell population proliferation	GO:0042127	2.53039	LYN, VEGFAA, STAT5B, FGFR1A, TBX2B, TGFB3, IL11RA, CHD8, STAT3, IGF1, KLF4, IGFBP2A, IGFBP2B, VEGFA, PDGFD, MYC, SPRY2, SPRY1, STAT6, FGFR4, MEN1, LLGL2
cell process	regulation of cellular amide metabolic process	GO:0034248	3.93074	EIF5A, RPS9, EIF2B2, RPL10, NANOS3, IREB2, EIF4A3, RPL13A, YBX1, EIF4ENIF1, EIF2S3, EIF3K, CNOT1, ORMDL3, EIF3H, EIF4EBP3L, GBLP
metab process	regulation of cellular biosynthetic process	GO:0031326	1.71415	ZMYND8, EIF4A3, UBP1, NR3C1, DCAF6, NR3C2, EIF4ENIF1, BMPER, KHSRP, MYC, MEN1, RPS9, SUPT16H, MAPK14B, NANOS3, HNF1A, ISL1, JARID2B, NOTCH1A, CARD11, IREB2, FOXO4, FOXO1, ACMSD, SMAD2, STAT5B, WWTR1, EIF2B2, TGFB3, ERLIN1, IRF2BP1, NR1D1, SMARCA1, SMAD7, SUZ12B, DAB2, MAFB, EIF2S3, IRF2BP2B, CNOT1, JMY, BHLHE40, INTS9, BAP1, PHF19, BARHL2, TOP2B, BMP10, CIITA, PHF1, CHD8, SETD7, TCF20, YBX1, ZC3H…
metab process	regulation of cellular macromolecule biosynthetic process	GO:2000112	1.71103	ZMYND8, EIF4A3, UBP1, NR3C1, DCAF6, NR3C2, EIF4ENIF1, BMPER, KHSRP, MYC, MEN1, RPS9, SUPT16H, MAPK14B, NANOS3, HNF1A, ISL1, JARID2B, NOTCH1A, CARD11, IREB2, FOXO4, FOXO1, SMAD2, STAT5B, WWTR1, EIF2B2, TGFB3, ERLIN1, IRF2BP1, NR1D1, SMARCA1, SMAD7, SUZ12B, DAB2, MAFB, EIF2S3, IRF2BP2B, CNOT1, JMY, BHLHE40, INTS9, BAP1, PHF19, BARHL2, TOP2B, BMP10, CIITA, PHF1, CHD8, SETD7, TCF20, YBX1, ZC3H6, SMG5…
cell process	regulation of cellular metabolic process	GO:0031323	1.64698	CCNI, ZMYND8, SERPINE1, EIF4A3, UBP1, PARK7, NR3C1, DCAF6, NR3C2, ZFYVE28, EIF4ENIF1, BMPER, KHSRP, MYC, MAP3K8, MEN1, MAP3K5, MBNL1, EPHA7, RPS9, SUPT16H, MAPK14B, SERPINF1, NANOS3, ACOD1, WRNIP1, HNF1A, ATG13, ISL1, PPP1R3B, SERPING1, FETUB, JARID2B, TRIB1, NOTCH1A, SQSTM1, CARD11, FGFR1A, PEF1, IREB2, FOXO4, FOXO1, ACMSD, STK3, PDGFD, SMAD2, STAT5B, WWTR1, EIF2B2, TGFB3, ERLIN1, IRF2BP1, INHBB…
cell process	regulation of cellular process	GO:0050794	1.23163	CCNI, ZMYND8, ITSN1, SERPINE1, EIF4A3, DCAF6, RPL7, JAG1B, ZFYVE28, OPHN1, RPS18, MYC, RS7, RPL36, RPL35, TRIM25, FAM53B, FBXO8, B2M, WLS, MBNL1, EPHA7, ALCAMA, SERPINF1, ACOD1, UNC5C, AP1AR, SCRIB, HNF1A, GAPVD1, ATG13, ISL1, BCR, PPP1R3B, SERPING1, TRIB1, OPTN, KCTD15, LLGL2, TXK, IL20RA, AGAP1, IQGAP2, ACMSD, PDGFD, SPTBN1, SPTBN2, LYN, STAT5B, WWTR1, ERLIN1, IRF2BP1, IGF1, NR1D1, SMARCA1, MLL…
cell process	regulation of cellular protein metabolic process	GO:0032268	1.87674	VEGFAA, FGFR1A, BMP10, HSP90AB1, RPL10, CCNI, NXN, PEF1, SERPINC1, PHF1, SERPINE1, IREB2, EIF4A3, XIAP, YBX1, STK3, ZFYVE28, EIF4ENIF1, PDGFD, MAP3K8, MAP3K5, EIF5A, NTRK1, ZNF462, RPS9, EIF2B2, TGFB3, SERPINF1, NANOS3, MINK1, RPL13A, INHBB, ATG13, DUSP6, VEGFA, MAP3K15, EIF2S3, EIF3K, CNOT1, EIF3H, EIF4EBP3L, SPRY2, SERPING1, FETUB, SPRY1, JARID2B, TRIB1, GBLP
developmental process	regulation of developmental process	GO:0050793	2.06435	YBX1, NR3C1, HHEX, BMPER, MYC, ENPP2, FLOT2, CCT3, CDKL5, ALCAMA, MAPK14B, AP1AR, GNL2, SIRT1, DUSP6, SFPQ, LATS2, CDC42EP2, NOTCH1A, DLD, GBLP, LLGL2, VEGFAA, FGFR1A, SEMA3D, WNT8B, IGFBP2A, IGFBP2B, RHOBTB1, LMNA, ATOH8, PLXNA2, ATG5, SMAD2, NTRK1, SEMA4E, TGFB3, STAT3, WTIP, VEGFA, PER2, DAB2, BHLHE40, DMXL2, SPRY2, CTNNB1, SPRY1, AMOTL2, FGFR4, FERMT2, MYD88, LGMN, CDC42SE2
metab process	regulation of gene expression	GO:0010468	1.64936	ZMYND8, SERPINE1, EIF4A3, UBP1, NR3C1, DCAF6, NR3C2, EIF4ENIF1, BMPER, KHSRP, MYC, MEN1, MBNL1, RPS9, SUPT16H, ALCAMA, MAPK14B, NANOS3, HNF1A, ISL1, JARID2B, NOTCH1A, CARD11, IREB2, FOXO4, FOXO1, SMAD2, STAT5B, WWTR1, EIF2B2, TGFB3, ERLIN1, IRF2BP1, NR1D1, SMARCA1, SMAD7, SUZ12B, DAB2, MAFB, EIF2S3, IRF2BP2B, CNOT1, JMY, BHLHE40, INTS9, BAP1, PHF19, BARHL2, TOP2B, BMP10, CIITA, PHF1, CHD8, SETD7,…
metab process	regulation of macromolecule biosynthetic process	GO:0010556	1.71971	ZMYND8, EIF4A3, UBP1, NR3C1, DCAF6, NR3C2, EIF4ENIF1, BMPER, KHSRP, MYC, MEN1, RPS9, SUPT16H, MAPK14B, NANOS3, HNF1A, ISL1, JARID2B, NOTCH1A, CARD11, IREB2, FOXO4, FOXO1, SMAD2, STAT5B, WWTR1, EIF2B2, TGFB3, ERLIN1, IRF2BP1, NR1D1, SMARCA1, SMAD7, SUZ12B, DAB2, MAFB, EIF2S3, IRF2BP2B, CNOT1, JMY, BHLHE40, INTS9, BAP1, PHF19, BARHL2, TOP2B, BMP10, CIITA, PHF1, CHD8, SETD7, TCF20, YBX1, ZC3H6, SMG5…
metab process	regulation of macromolecule metabolic process	GO:0060255	1.61294	CCNI, ZMYND8, SERPINE1, EIF4A3, UBP1, NR3C1, DCAF6, NR3C2, ZFYVE28, EIF4ENIF1, BMPER, KHSRP, MYC, MAP3K8, MEN1, MAP3K5, MBNL1, RPS9, SUPT16H, ALCAMA, MAPK14B, SERPINF1, NANOS3, WRNIP1, HNF1A, ATG13, ISL1, PPP1R3B, SERPING1, FETUB, JARID2B, TRIB1, NOTCH1A, CARD11, FGFR1A, PEF1, IREB2, FOXO4, FOXO1, STK3, PDGFD, BANP, SMAD2, STAT5B, WWTR1, EIF2B2, TGFB3, ERLIN1, IRF2BP1, INHBB, NR1D1, SMARCA1, SMAD…
metab process	regulation of metabolic process	GO:0019222	1.60013	CCNI, ZMYND8, SERPINE1, EIF4A3, UBP1, PARK7, NR3C1, DCAF6, NR3C2, ZFYVE28, EIF4ENIF1, BMPER, KHSRP, MYC, MAP3K8, MEN1, MAP3K5, MBNL1, EPHA7, RPS9, SUPT16H, ALCAMA, MAPK14B, SERPINF1, NANOS3, ACOD1, WRNIP1, HNF1A, ATG13, ISL1, PPP1R3B, SERPING1, FETUB, JARID2B, TRIB1, NOTCH1A, SQSTM1, CARD11, FGFR1A, PEF1, IREB2, FOXO4, FOXO1, ACMSD, STK3, PDGFD, BANP, SMAD2, STAT5B, WWTR1, EIF2B2, TGFB3, ERLIN1, …
multicellular organismal process	regulation of multicellular organismal process	GO:0051239	1.7074	HSP90AB1, NR3C1, HHEX, BMPER, MYC, ENPP2, FLOT2, TRIM25, CCT3, CDKL5, GNL2, SIRT1, ISL1, DUSP6, SFPQ, LATS2, EIF4EBP3L, SERPING1, NOTCH1A, DLD, GBLP, LLGL2, VEGFAA, FGFR1A, TBX2B, SERPINC1, SEMA3D, WNT8B, IGFBP2A, IGFBP2B, ATOH8, PLXNA2, ATG5, CD276, SMAD2, NTRK1, SEMA4E, TGFB3, STAT3, VEGFA, PER2, DAB2, BHLHE40, CTNNB1, SPRY1, FGFR4, MYD88, LGR4, LGMN
metab process	regulation of nitrogen compound metabolic process	GO:0051171	1.63609	CCNI, ZMYND8, SERPINE1, EIF4A3, UBP1, NR3C1, DCAF6, NR3C2, ZFYVE28, EIF4ENIF1, BMPER, KHSRP, MYC, MAP3K8, MEN1, MAP3K5, MBNL1, RPS9, SUPT16H, MAPK14B, SERPINF1, NANOS3, WRNIP1, HNF1A, ATG13, ISL1, SERPING1, FETUB, JARID2B, TRIB1, NOTCH1A, CARD11, FGFR1A, PEF1, IREB2, FOXO4, FOXO1, ACMSD, STK3, PDGFD, BANP, SMAD2, STAT5B, WWTR1, EIF2B2, TGFB3, ERLIN1, IRF2BP1, INHBB, NR1D1, SMARCA1, SMAD7, SUZ12B,…
metabolic process	regulation of nucleic acid-templated transcription	GO:1903506	1.55942	BARHL2, TOP2B, BMP10, CIITA, PHF1, CHD8, ZMYND8, SETD7, UBP1, TCF20, ZC3H6, NR3C1, DCAF6, NR3C2, HHEX, BMPER, HNF4A, KHSRP, MYC, NFKBIZ, VWC2L, NELFA, MEN1, SREBF1, SUPT16H, KLF13, MAPK14B, TSC22D3, ARNT, HNF1A, SAFB, CBFA2T2, KLF15, ARID1B, SIRT1, ETV4, ISL1, NCOR2, SFPQ, NCOR1, LATS2, CRY2, IRF6, JARID2B, NOTCH1A, MED19A, CARD11, CEBPA, CEBPD, TBX2B, FOXK1, FOXO4, RELA, FOXO1, NFIL3, ATOH8, HSF…
cell process	regulation of nucleobase-containing compound metabolic process	GO:0019219	1.54634	ZMYND8, EIF4A3, UBP1, NR3C1, DCAF6, NR3C2, BMPER, KHSRP, MYC, MEN1, MBNL1, SUPT16H, MAPK14B, WRNIP1, HNF1A, ISL1, JARID2B, NOTCH1A, CARD11, FOXO4, FOXO1, SMAD2, STAT5B, WWTR1, TGFB3, ERLIN1, IRF2BP1, NR1D1, SMARCA1, SMAD7, SUZ12B, DAB2, MAFB, IRF2BP2B, CNOT1, JMY, BHLHE40, HNRNPD, INTS9, BAP1, PHF19, BARHL2, TOP2B, BMP10, CIITA, PHF1, CHD8, SETD7, TCF20, YBX1, ZC3H6, SMG5, HHEX, HNF4A, NFKBIZ, VW…
metab process	regulation of primary metabolic process	GO:0080090	1.61938	CCNI, ZMYND8, SERPINE1, EIF4A3, UBP1, NR3C1, DCAF6, NR3C2, ZFYVE28, EIF4ENIF1, BMPER, KHSRP, MYC, MAP3K8, MEN1, MAP3K5, MBNL1, RPS9, SUPT16H, MAPK14B, SERPINF1, NANOS3, WRNIP1, HNF1A, ATG13, ISL1, PPP1R3B, SERPING1, FETUB, JARID2B, TRIB1, NOTCH1A, CARD11, FGFR1A, PEF1, IREB2, FOXO4, FOXO1, STK3, PDGFD, BANP, SMAD2, STAT5B, WWTR1, EIF2B2, TGFB3, ERLIN1, IRF2BP1, INHBB, NR1D1, SMARCA1, SMAD7, SUZ12…
metab process	regulation of protein metabolic process	GO:0051246	1.80703	BMP10, HSP90AB1, CCNI, PHF1, SERPINE1, EIF4A3, YBX1, ZFYVE28, EIF4ENIF1, MAP3K8, MAP3K5, EIF5A, RPS9, SERPINF1, NANOS3, MINK1, RPL13A, ATG13, DUSP6, EIF4EBP3L, SERPING1, FETUB, JARID2B, TRIB1, GBLP, VEGFAA, FGFR1A, RPL10, NXN, PEF1, SERPINC1, IREB2, XIAP, STK3, PDGFD, BANP, NTRK1, ZNF462, EIF2B2, TGFB3, INHBB, VEGFA, MAP3K15, EIF2S3, EIF3K, CNOT1, EIF3H, SPRY2, SPRY1
response to stimulus	regulation of response to stimulus	GO:0048583	1.67084	BMP10, HSP90AB1, CHD8, RASGRF2, ITSN1, TNFAIP3, YBX1, C8B, C8A, JAG1B, ZFYVE28, BMPER, ENPP2, VWC2L, TRIM25, FAM53B, FBXO8, B2M, RAB8B, MAP3K5, ARHGEF11, ARHGEF10, RALGAPA1, TSC22D3, CAD, WNT5A, TSC2, WRNIP1, PLRG1, DUSP6, VAV2, BCR, UGDH, SFPQ, SERPING1, DLC, MASP2, TLR7, TRIB1, DLD, GBLP, OPTN, CFB, LLGL2, VEGFAA, FGFR1A, NXN, SERPINC1, SEMA3D, TXK, IGFBP2A, IGFBP2B, C4, PDGFD, RPS3, ATG5, CD27…
metabolic process	regulation of RNA biosynthetic process	GO:2001141	1.55863	BARHL2, TOP2B, BMP10, CIITA, PHF1, CHD8, ZMYND8, SETD7, UBP1, TCF20, ZC3H6, NR3C1, DCAF6, NR3C2, HHEX, BMPER, HNF4A, KHSRP, MYC, NFKBIZ, VWC2L, NELFA, MEN1, SREBF1, SUPT16H, KLF13, MAPK14B, TSC22D3, ARNT, HNF1A, SAFB, CBFA2T2, KLF15, ARID1B, SIRT1, ETV4, ISL1, NCOR2, SFPQ, NCOR1, LATS2, CRY2, IRF6, JARID2B, NOTCH1A, MED19A, CARD11, CEBPA, CEBPD, TBX2B, FOXK1, FOXO4, RELA, FOXO1, NFIL3, ATOH8, HSF…
metabolic process	regulation of RNA metabolic process	GO:0051252	1.54678	ZMYND8, EIF4A3, UBP1, NR3C1, DCAF6, NR3C2, BMPER, KHSRP, MYC, MEN1, MBNL1, SUPT16H, MAPK14B, HNF1A, ISL1, JARID2B, NOTCH1A, CARD11, FOXO4, FOXO1, SMAD2, STAT5B, WWTR1, TGFB3, ERLIN1, IRF2BP1, NR1D1, SMARCA1, SMAD7, SUZ12B, DAB2, MAFB, IRF2BP2B, CNOT1, JMY, BHLHE40, HNRNPD, INTS9, BAP1, PHF19, BARHL2, TOP2B, BMP10, CIITA, PHF1, CHD8, SETD7, TCF20, YBX1, ZC3H6, HHEX, HNF4A, NFKBIZ, VWC2L, NELFA, RB…
biological regulation	regulation of signaling	GO:0023051	1.5748	BMP10, HSP90AB1, CHD8, RASGRF2, ITSN1, TNFAIP3, JAG1B, ZFYVE28, BMPER, HNF4A, ENPP2, VWC2L, TRIM25, FAM53B, FBXO8, B2M, RAB8B, MAP3K5, ARHGEF11, ARHGEF10, RALGAPA1, TSC22D3, CAD, WNT5A, TSC2, PLRG1, DUSP6, VAV2, BCR, UGDH, DLC, TRIB1, DLD, GBLP, OPTN, LLGL2, FGFR1A, NXN, MVP, IGFBP2A, IGFBP2B, PDGFD, RPS3, ARFGEF1, NTRK1, FARP1, WWTR1, TGFB3, PLCL2, INHBB, WTIP, DAB2, MAP3K15, CNOT1, RCAN2, DMXL2…
cell process	regulation of signal transduction	GO:0009966	1.70676	BMP10, HSP90AB1, CHD8, RASGRF2, ITSN1, TNFAIP3, JAG1B, ZFYVE28, BMPER, ENPP2, VWC2L, TRIM25, FAM53B, FBXO8, B2M, RAB8B, MAP3K5, ARHGEF11, ARHGEF10, RALGAPA1, TSC22D3, CAD, WNT5A, TSC2, PLRG1, DUSP6, VAV2, BCR, UGDH, DLC, TRIB1, DLD, GBLP, OPTN, LLGL2, FGFR1A, NXN, IGFBP2A, IGFBP2B, PDGFD, RPS3, ARFGEF1, NTRK1, FARP1, WWTR1, TGFB3, INHBB, WTIP, DAB2, MAP3K15, CNOT1, RCAN2, DMXL2, RLIM, SPRY2, CTNN…
metabolic process	regulation of transcription,DNA-templated	GO:0006355	1.56021	BARHL2, TOP2B, BMP10, CIITA, PHF1, CHD8, ZMYND8, SETD7, UBP1, TCF20, ZC3H6, NR3C1, DCAF6, NR3C2, HHEX, BMPER, HNF4A, KHSRP, MYC, NFKBIZ, VWC2L, NELFA, MEN1, SREBF1, SUPT16H, KLF13, MAPK14B, TSC22D3, ARNT, HNF1A, SAFB, CBFA2T2, KLF15, ARID1B, SIRT1, ETV4, ISL1, NCOR2, SFPQ, NCOR1, LATS2, CRY2, IRF6, JARID2B, NOTCH1A, MED19A, CARD11, CEBPA, CEBPD, TBX2B, FOXK1, FOXO4, RELA, FOXO1, NFIL3, ATOH8, HSF…
metab process	regulation of transcription by RNA polymerase II	GO:0006357	1.70237	BARHL2, TOP2B, BMP10, CIITA, UBP1, TCF20, DCAF6, HHEX, BMPER, HNF4A, MYC, NFKBIZ, VWC2L, NELFA, MEN1, SREBF1, SUPT16H, KLF13, MAPK14B, TSC22D3, HNF1A, SAFB, KLF15, ARID1B, ETV4, ISL1, NCOR2, NCOR1, LATS2, MED19A, TBX2B, FOXO4, RELA, FOXO1, HSF1, PCGF1, STAT6, MTA3, SMAD2, MLXIP, STAT5B, WWTR1, TGFB3, STAT3, ERLIN1, IRF2BP1, NR1D1, KLF4, SMARCA1, KLF3, PER2, DAB2, IRF2BP2B, CNOT1, NFIC, JMY, BHLHE…
metab process	regulationoftranslation	GO:0006417	3.82887	EIF5A, RPS9, EIF2B2, RPL10, NANOS3, IREB2, EIF4A3, RPL13A, YBX1, EIF4ENIF1, EIF2S3, EIF3K, CNOT1, EIF3H, EIF4EBP3L, GBLP
response to stimulus	response to chemical	GO:0042221	1.52194	CYFIP2, TOP2B, ROBO3, CPNE8, BMP10, PARK7, NR3C1, AS3MT, ENPP2, RAB8B, SREBF1, ABCC1, EPHA7, MMP2, ARNT, UNC5C, SCRIB, GAP43, LATS2, CAT, SLC25A13, VEGFAA, FGFR1A, ABHD2A, SERPINC1, SEMA3D, LRRC17, IL20RA, WNT8B, LPL, FOXO4, CYP7A1, ADH5, SLC7A2, RELA, FOXO1, CPN1, NT5E, GLRA3, ESD, PLXNA2, STAT6, CCT8, SLC25A24, MAPK3, LYN, SMAD2, NTRK1, CYB5A, ARNT2, STAT5B, WWTR1, SEMA4E, TGFB3, STAT3, NR1D1, …
response to stimulus	response to growth hormone	GO:0060416	20.5323	STAT5B, STAT3, STAT6
response to stimulus	response to stress	GO:0006950	1.54998	CIITA, HSP90AB1, PHF1, PARK7, NR3C1, RPL9, CYR61, NR3C2, JAG1B, SHF, NAPRT, FAM53B, MAP3K8, HABP2, MAP3K5, FGB, ABCC1, SHPRH, MAPK14B, MMP2, MINK1, FGG, WNT5A, ACOD1, WRNIP1, F2, GAP43, FANCD2, CAT, MASP2, TLR7, VEGFAA, FGFR1A, FH, SEMA3D, MVP, WNT8B, RELA, STK3, HSD11B2, MGAT5, HSF1, RPS3, STAT6, ATG5, SLC25A24, LYN, NTRK1, ARNT2, STAT5B, F10, STAT3, ERLIN1, WTIP, SOD2, SOD1, VEGFA, PER2, MAP3K1…
response to stimulus	response to toxic substance	GO:0009636	4.88865	PER2, FGFR1A, ABCC1, ESD, CAT, ARNT, PARK7, CCT8, SOD2, ADH5, SOD1
response to stimulus	response to wounding	GO:0009611	2.77859	LYN, FGB, NTRK1, FGFR1A, F10, SEMA3D, FGG, STAT3, WNT5A, WNT8B, F2, CYR61, JAG1B, SHF, GAP43, MGAT5, FAM53B, HABP2, LGMN
cellular component organization or biogenesis	ribonucleo protein complex assembly	GO:0022618	5.44418	RPL10, RPS5, RPSA, RPF2, EIF3EB, RPS15, RPS14, EIF3M, EIF2S3, EIF3K, EIF3L, EIF3I, EIF3G, EIF3H, RPL24, EIF3C, SF3B1, EIF3D, RSL24D1, RPS10, EIF3A
cellular component organization or biogenesis	ribonucleo protein complex biogenesis	GO:0022613	4.39014	DDX49, RPL10, MAK16, RPF2, RPL10A, SDAD1, EIF3EB, RPL7, RPS15, RPS14, RS7, RPL14, RPL35, RIOK2, SF3B1, RPS10, RPS8, RPS5, RPSA, GNL2, GTPBP4, NSA2, EIF3M, EIF2S3, EIF3K, EIF3L, EIF3I, NCL, EIF3G, EIF3H, RPL24, RPL26, EIF3C, ABCE1, EIF3D, RSL24D1, RPS21, EIF3A, RAN
cellular component organization or biogenesis	ribonucleo protein complex subunit organization	GO:0071826	5.57669	RPL10, DHX8, RPS5, RPSA, RPF2, EIF3EB, RPS15, RPS14, EIF3M, EIF2S3, EIF3K, EIF3L, EIF3I, EIF3G, EIF3H, RPL24, EIF3C, SF3B1, EIF3D, RSL24D1, RPS10, EIF3A
cellular component organization or biogenesis	ribosomal large subunit biogenesis	GO:0042273	6.95105	RPL10, MAK16, RPF2, RPL10A, SDAD1, GNL2, RPL7, NSA2, RPL14, RPL35, RPL24, RPL26, RSL24D1
cellular component organization or biogenesis	ribosomal small subunit assembly	GO:0000028	10.6939	RPS15, RPS14, RPS5, RPSA, RPS10
cellular component organization or biogenesis	ribosomal small subunit biogenesis	GO:0042274	5.31009	RPS15, RPS14, RPS8, RPS5, RS7, RIOK2, RPSA, RPS21, RPS10
cellular component organization or biogenesis	ribosome assembly	GO:0042255	6.84411	RPS15, RPS14, RPL10, RPS5, RPL24, RPSA, RPF2, RSL24D1, RPS10
cellular component organization or biogenesis	ribosome biogenesis	GO:0042254	4.27757	DDX49, RPL10, MAK16, RPF2, RPL10A, SDAD1, RPL7, RPS15, RPS14, RS7, RPL14, RPL35, RIOK2, RPS10, RPS8, RPS5, RPSA, GNL2, GTPBP4, NSA2, NCL, RPL24, RPL26, ABCE1, RSL24D1, RPS21, RAN
developmental process	RNA processing	GO:0006396	2.12087	DDX49, DHX8, INTS10, MAK16, SRRT, EIF4A3, YBX1, RPF2, RPL10A, RPL7, RPS14, PUF60, FIP1L1, PUF60B, RAVER2, RS7, RPL35, DHX38, RIOK2, SF3B1, EXOSC1, RBM5, SRSF11, BCAS2, LYN, RPS8, ELP1, PLRG1, GNL2, U2SURP, SRRM1, DHX40, SFPQ, NSA2, HNRNPUL1, NCL, INTS9, RPS21
metabolic process	rRNA metabolic process	GO:0016072	3.11096	DDX49, RPS8, MAK16, RPF2, RPL10A, GNL2, RPL7, RPS14, NSA2, NCL, RS7, RPL35, RIOK2, RPS21
cellular component organization or biogenesis	rRNA processing	GO:0006364	3.2591	DDX49, RPS8, MAK16, RPF2, RPL10A, GNL2, RPL7, RPS14, NSA2, NCL, RS7, RPL35, RIOK2, RPS21
developmental process	sensory organ development	GO:0007423	1.97644	CYFIP2, TOP2B, TBX2B, MVP, LRP5, WNT8B, STK3, JAG1B, BMPER, ZNF408, MGAT5, HSF1, RAB11FIP4A, PLXNA2, PIM1, CDH23, CTSD, WLS, MAPK3, ARHGEF11, CCT3, TTC36, WWTR1, ALCAMA, CAD, STAT3, WNT5A, DUSP26, GNL2, CRYGNA, HAL, TLN1, ALDH7A1, RAN, LLGL2
developmental process	sensory system development	GO:0048880	2.08739	CYFIP2, TOP2B, FGFR1A, TBX2B, MVP, CTNND1, LRP5, WNT8B, STK3, ZNF408, MGAT5, HSF1, RAB11FIP4A, PLXNA2, PIM1, CDH23, CTSD, MAPK3, CCT3, WWTR1, ALCAMA, CAD, STAT3, WNT5A, DUSP26, GNL2, CRYGNA, HAL, EIF3H, TLN1, ALDH7A1, RAN, LLGL2
metab process	small molecule biosynthetic process	GO:0044283	2.30331	RDH10A, CAD, PLCL2, APOA1, MTHFS, ELOVL6, DBH, PARK7, CYP7A1, FA2H, BHMT, GATM, NT5E, CTH, PAH, KYNU, RBP1, PNPO, PCBD1, CDO1, AASS
metab process	small molecule catabolic process	GO:0044282	4.10647	ECHS1, OAT, HGD, ARG1, TAT, AMT, PIPOX, FAH, CYP7A1, ADH5, HAL, ALDH6A1, UROC1, ACADL, PAH, KYNU, ESD, ASPG, LDHD, SARDH, ALDH8A1, CDO1, HPD, PGM1
metab process	small molecule metabolic process	GO:0044281	2.17645	TAT, DBH, PARK7, DHTKD1, AS3MT, ACADL, NAPRT, KYNU, TK1, PGM1, AASS, IDH3A, RDH10A, ADSL, HGD, ARG1, DCXR, CAD, AMT, PIPOX, APOA1, ELOVL6, GNPAT, ASPG, RBP1, ALDOB, HPD, FH, ECHS1, OAT, RETSAT, IREB2, AK4, CYP7A1, ADH5, TYMP, HSD11B2, NT5E, ESD, LDHD, PNPO, PCBD1, MDH2, IDH2, PLCL2, ERLIN1, MTHFS, SUOX, FAH, ACSF2, AGMAT, GSTZ1, FA2H, BHMT, HAL, GATM, ALDH6A1, UROC1, CTH, PAH, SARDH, MAN2B1, ALDH…
cell process	stem cell differentiation	GO:0048863	3.15627	ALCAMA, SEMA4E, TGFB3, PEF1, SEMA3D, LRP5, WTIP, NCOR2, HAL, MYC, DMXL2, DLC, MASP1, JARID2B, NOTCH1A, TLN1, SF3B1, DLD, KCTD15
developmental process	system development	GO:0048731	1.66655	CYFIP2, EPO, CTNND1, NR3C1, LOXL1, AMOT, JAG1B, RPS14, BMPER, MYC, RS7, PIM1, ENPP2, RPL36, RPL35, FAM53B, WLS, EPHA7, CDKL5, ALCAMA, RALGAPA1, TPM1, WNT5A, RPL22, TSC2, UNC5C, SCRIB, HNF1A, ISL1, CRYGNA, NCL, RPL27, MASP1, TRIB1, NOTCH1A, TLN1, SQSTM1, ALDH7A1, OPTN, KCTD15, LLGL2, FGFR1A, PPDPFB, DDX4, DHX8, PEF1, SDC2, LPL, FBLN1, IQGAP2, PCDH19, SEC61AL1, FOXO1, STK3, VTN, RAB11FIP4A, PLXNA2,…
developmental process	tissue development	GO:0009888	1.62841	BARHL2, CDKN1A, CTNND1, YBX1, CYR61, JAG1B, SHF, BMPER, HNF4A, ENPP2, FAM53B, CTSD, WLS, SREBF1, ALCAMA, WNT5A, TSC2, SCRIB, HNF1A, ETV4, ISL1, DCN, SFPQ, GAP43, LATS2, NCL, DLC, MASP1, IRF6, NOTCH1A, TLN1, ALDH7A1, DLD, GBLP, KCTD15, LLGL2, VEGFAA, FGFR1A, TBX2B, PEF1, SEMA3D, SDC2, LRP5, WNT8B, IQGAP2, PCDH19, RELA, FOXO1, MGAT5, ATOH8, PLXNA2, CDH23, SF3B1, WWTR1, SEMA4E, STAT3, FBXL18, WTIP, …
response to stimulus	tissue regeneration	GO:0042246	3.48006	JAG1B, SHF, FGFR1A, GAP43, SEMA3D, MGAT5, STAT3, WNT5A, WNT8B, FAM53B, CYR61, LGMN
metab process	translation	GO:0006412	6.48625	EIF4A2, RPL32, RPL31, RPL34, RPL10A, RPL8, RPL9, RPS15, RPS14, EIF4ENIF1, RPS18, RS7, RPL36, RPLP2, RPL35, EIF5A, RPS9, RPL21, RPS8, RPS5, RPL23, RPS6, RPL22, RPL13A, RPSA, RPS3A, EEF1G, RPL24, RPL27, EEF1A, RPL26, RPL28, UBA52, GBLP, RPL10, RPL36A, EIF3EB, RPS3, RPL14, RPS27A, RPL18, RPL17, EIF2B2, EIF3M, EIF2S3, EIF3K, EIF3L, EIF3I, EIF3G, EIF3H, EIF3F, EIF3C, ABCE1, EIF3D, RSL24D1, RPS21, EIF3…
metab process	translationalinitiation	GO:0006413	10.2061	EIF5A, EIF4A2, EIF2B2, EIF3EB, EIF4ENIF1, EIF3M, EIF2S3, EIF3K, EIF3L, EIF3I, EIF3G, EIF3H, EIF3F, EIF3C, ABCE1, EIF3D, EIF3A
cell process	tricarboxylic acid cycle	GO:0006099	7.33298	FH, MDH2, IREB2, IDH2, DHTKD1, IDH3A
developmental process	tube development	GO:0035295	1.89844	VEGFAA, TBX2B, SEMA3D, SDC2, WNT8B, PCDH19, IGFBP2A, IGFBP2B, CPN1, AMOT, JAG1B, SHF, VTN, HHEX, BMPER, SNAPC2, ATOH8, WLS, WWTR1, ANGPT1, ALCAMA, WNT5A, TSC2, SCRIB, WTIP, SIRT1, ETV4, VEGFA, DAB2, SFPQ, HAL, EIF3I, NCL, SPRY2, DLC, AMOTL2, GAS6, NOTCH1A, DLD, GBLP, FERMT2
developmental process	tube morphogenesis	GO:0035239	2.0056	VEGFAA, TBX2B, SDC2, WNT8B, PCDH19, IGFBP2A, IGFBP2B, CPN1, AMOT, JAG1B, VTN, HHEX, BMPER, ATOH8, WWTR1, ANGPT1, ALCAMA, WNT5A, SCRIB, WTIP, SIRT1, VEGFA, DAB2, HAL, EIF3I, NCL, SPRY2, DLC, AMOTL2, GAS6, NOTCH1A, DLD, GBLP, FERMT2
developmental process	type B pancreatic cell development	GO:0003323	8.55514	SREBF1, BHMT, HNF4A, HNF1A, ISL1
cell process	tyrosine metabolic process	GO:0006570	13.6882	HGD, PAH, FAH, HPD
developmental process	vasculature development	GO:0001944	2.60874	VEGFAA, CDKN1A, BMP10, HSP90AB1, SDC2, IGFBP2A, FOXO1, IGFBP2B, CPN1, AMOT, VTN, HHEX, BMPER, ZNF408, MYC, ENPP2, WWTR1, ANGPT1, MMP2, CAD, WNT5A, SCRIB, SIRT1, VEGFA, DAB2, MAFB, EIF3I, EIF3H, SPRY2, DLC, AMOTL2, GAS6, NOTCH1A, NR2F1A, GBLP, FERMT2
cell process	Wnt signaling pathway	GO:0016055	2.9943	NXN, CHD8, WNT5A, LRP5, WNT8B, MLLT10, FAM53B, CTNNB1, AMOTL2, FERMT2, LGR4, KCTD15, WLS
response to stimulus	wound healing	GO:0042060	2.89428	FGB, FGFR1A, F10, SEMA3D, FGG, STAT3, WNT5A, WNT8B, F2, CYR61, JAG1B, SHF, GAP43, MGAT5, FAM53B, HABP2, LGMN
